# Supplementary material for: 6β,15β-Diacet­oxy-1β,7β,13α-trihydr­oxy-7α,20-ep­oxy-ent-kaur-16-ene
Source: Acta Crystallogr Sect E Struct Rep Online. 2010 Jan 16;66(Pt 2):o359. doi: 10.1107/S1600536810001170 (PMC2979703; doi:10.1107/S1600536810001170)
Supplement: Supplementary file 1 [file e-66-0o359-sup1.cif]

##############################################################################
###                                                                        ###
###        Electronic paper (Acta Crystallographica Section E)             ###
###                                                                        ###
##############################################################################
#                                                                            #
# This CIF contains the data in a paper accepted for publication in Acta     #
# Crystallographica Section E. It conforms to the requirements of Notes      #
# for Authors for Section E, and has been peer reviewed under the auspices   #
# of the IUCr Commission on Journals.                                        #
#                                                                            #
# Full details of the Crystallographic Information File format               #
# are given in the paper "The Crystallographic Information File (CIF):       #
# a New Standard Archive File for Crystallography" by S. R. Hall, F. H.      #
# Allen and I. D. Brown [Acta Cryst. (1991), A47, 655-685].                  #
#                                                                            #
# The current version of the core CIF dictionary is obtainable from          #
# ftp://ftp.iucr.org/pub/cif_core.dic. The current version number is 2.4.    #
#                                                                            #
# Software is freely available for graphical display of the structure(s) in  #
# this CIF.  For information consult the CIF home page http://www.iucr.org/  #
# cif/home.html                                                              #
#                                                                            #
# This file may be used for bona fide research purposes within the           #
# scientific community so long as proper attribution is given to the journal # 
# article from which it was obtained.                                        #
#                                                                            #
##############################################################################
                                             
data_global
_audit_creation_method     SHELXL-97
_journal_date_recd_electronic     2009-10-23
_journal_date_accepted     2010-01-10
_journal_name_full     'Acta Crystallographica, Section E'
_journal_year     2010
_journal_volume     66
_journal_issue      2
_journal_page_first     o359
_journal_page_last     o359
_journal_paper_category     QO
_journal_coeditor_code     LX2122
_publ_contact_author_name     'Fu-Lin Yan'
_publ_contact_author_address
; School of Pharmacy
  Xinxiang Medical University
  Xinxiang, Henan 453003
  China
;
_publ_contact_author_email     yanfulin03@xxmu.edu.cn
_publ_contact_author_fax     '+086-0373-3029882'
_publ_contact_author_phone     '+086-0373-3029882'
_publ_section_title
;
6\b,15\b-Diacetoxy-1\b,7\b,13\a-trihydroxy-7\a,20-epoxy-<i>ent</i>-kaur-16-ene
;
loop_
    _publ_author_name
    _publ_author_footnote
    _publ_author_address
    'Di, Xue-Mei' .
; School of Pharmacy
  Xinxiang Medical University
  Xinxiang, Henan 453003
  People's Republic of China
;
    'Yan, Fu-Lin' .
; School of Pharmacy
  Xinxiang Medical University
  Xinxiang, Henan 453003
  People's Republic of China
;
    'Feng, Chuang' .
; School of Pharmacy
  Xinxiang Medical University
  Xinxiang, Henan 453003
  People's Republic of China
;
    'Cui, Jian-min' .
; Henan College of Traditional Chinese Medicine
  Zhengzhou, Henan 450008
  People's Republic of China
;
data_I
_audit_creation_method     SHELXL-97
_chemical_name_systematic
;
6\b, 15\b-Diacetoxy-1\b, 7\b, 13\a-trihydroxy-7\a, 20-epoxy-
<i>ent</i>-kaur-16-ene
;
_chemical_name_common     ?
_chemical_formula_moiety     'C24 H34 O8'
_chemical_formula_sum     'C24 H34 O8'
_chemical_formula_iupac     'C24 H34 O8'
_chemical_formula_weight     450.51
_chemical_melting_point     ?
_symmetry_cell_setting     'Orthorhombic'
_symmetry_space_group_name_H-M     'P 21 21 21'
_symmetry_space_group_name_Hall     'P 2ac 2ab'
loop_
    _symmetry_equiv_pos_as_xyz
    'x, y, z'
    '-x+1/2, -y, z+1/2'
    'x+1/2, -y+1/2, -z'
    '-x, y+1/2, -z+1/2'
_cell_length_a     10.295(2)
_cell_length_b     13.696(3)
_cell_length_c     15.802(3)
_cell_angle_alpha     90.00
_cell_angle_beta     90.00
_cell_angle_gamma     90.00
_cell_volume     2228.1(8)
_cell_formula_units_Z     4
_cell_measurement_reflns_used     8346
_cell_measurement_theta_min     3.24
_cell_measurement_theta_max     27.50
_cell_measurement_temperature     93(2)
_exptl_crystal_description     Block
_exptl_crystal_colour     Colorless
_exptl_crystal_size_max     0.33
_exptl_crystal_size_mid     0.33
_exptl_crystal_size_min     0.30
_exptl_crystal_density_diffrn     1.343
_exptl_crystal_density_meas     ?
_exptl_crystal_density_method     'not measured'
_exptl_crystal_F_000     968
_exptl_absorpt_coefficient_mu     0.100
_exptl_absorpt_correction_type     none
_exptl_absorpt_process_details     ?
_exptl_absorpt_correction_T_min     ?
_exptl_absorpt_correction_T_max     ?
_exptl_special_details
;
 ?
;
_diffrn_ambient_temperature     93(2)
_diffrn_radiation_type     MoK\a
_diffrn_radiation_wavelength     0.71073
_diffrn_radiation_source     'fine-focus sealed tube'
_diffrn_radiation_monochromator     graphite
_diffrn_measurement_device_type     'Rigaku SPIDER'
_diffrn_measurement_method     '\w scans'
_diffrn_detector_area_resol_mean     ?
_diffrn_reflns_number     18422
_diffrn_reflns_av_R_equivalents     0.0340
_diffrn_reflns_av_sigmaI/netI     0.0262
_diffrn_reflns_theta_min     3.24
_diffrn_reflns_theta_max     27.51
_diffrn_reflns_theta_full     27.51
_diffrn_measured_fraction_theta_max     0.993
_diffrn_measured_fraction_theta_full     0.993
_diffrn_reflns_limit_h_min     -13
_diffrn_reflns_limit_h_max     11
_diffrn_reflns_limit_k_min     -17
_diffrn_reflns_limit_k_max     17
_diffrn_reflns_limit_l_min     -20
_diffrn_reflns_limit_l_max     20
_diffrn_standards_number     0
_diffrn_standards_interval_count     0
_diffrn_standards_interval_time     0
_diffrn_standards_decay_%     0
_refine_special_details
;
 Refinement of <i>F</i>^2^ against ALL reflections.  The weighted
<i>R</i>-factor <i>wR</i> and goodness of fit <i>S</i> are based on
<i>F</i>^2^, conventional <i>R</i>-factors <i>R</i> are based
on <i>F</i>, with <i>F</i> set to zero for negative <i>F</i>^2^. The
threshold expression of <i>F</i>^2^ > 2\s(<i>F</i>^2^) is used only
for calculating <i>R</i>-factors(gt) etc. and is not relevant to the
choice of reflections for refinement. <i>R</i>-factors based on
<i>F</i>^2^ are statistically about twice as large as those based
on <i>F</i>, and <i>R</i>-factors based on ALL data will be even larger.
;
_reflns_number_total     2878
_reflns_number_gt     2819
_reflns_threshold_expression     I>2\s(I)
_refine_ls_structure_factor_coef     Fsqd
_refine_ls_matrix_type     full
_refine_ls_R_factor_all     0.0312
_refine_ls_R_factor_gt     0.0298
_refine_ls_wR_factor_gt     0.0717
_refine_ls_wR_factor_ref     0.0726
_refine_ls_goodness_of_fit_ref     1.074
_refine_ls_restrained_S_all     1.074
_refine_ls_number_reflns     2878
_refine_ls_number_parameters     306
_refine_ls_number_restraints     0
_refine_ls_hydrogen_treatment     mixed
_refine_ls_weighting_scheme     calc
_refine_ls_weighting_details
         'calc w=1/[\s^2^(Fo^2^)+(0.0418P)^2^+0.1265P] where P=(Fo^2^+2Fc^2^)/3'
_atom_sites_solution_hydrogens     difmap
_atom_sites_solution_primary     direct
_atom_sites_solution_secondary     difmap
_refine_ls_shift/su_max     0.001
_refine_ls_shift/su_max_lt     0.001
_refine_ls_shift/su_mean     0.000
_refine_diff_density_max     0.211
_refine_diff_density_min     -0.150
_refine_ls_extinction_method     'SHELXL97 (Sheldrick, 2008)'
_refine_ls_extinction_coef     0.0063(13)
_refine_ls_extinction_expression
                                  'Fc^*^=kFc[1+0.001xFc^2^\l^3^/sin(2\q)]^-1/4^'
loop_
    _atom_type_symbol
    _atom_type_description
    _atom_type_scat_dispersion_real
    _atom_type_scat_dispersion_imag
    _atom_type_scat_source
    'C' 'C' 0.0033 0.0000
                         'International Tables Vol C Tables 4.2.6.8 and 6.1.1.4'
    'H' 'H' 0.0000 0.0000
                         'International Tables Vol C Tables 4.2.6.8 and 6.1.1.4'
    'O' 'O' 0.0106 0.0000
                         'International Tables Vol C Tables 4.2.6.8 and 6.1.1.4'
_computing_data_collection     'RAPID-AUTO (Rigaku, 2004)'
_computing_cell_refinement     'RAPID-AUTO (Rigaku, 2004)'
_computing_data_reduction     'RAPID-AUTO (Rigaku, 2004)'
_computing_structure_solution     'SHELXS97 (Sheldrick, 2008)'
_computing_structure_refinement     'SHELXL97 (Sheldrick, 2008)'
_computing_molecular_graphics
                      'ORTEP-3 (Farrugia, 1997) and DIAMOND (Brandenburg, 1998)'
_computing_publication_material     'SHELXTL (Sheldrick, 2008)'
loop_
    _atom_site_type_symbol
    _atom_site_label
    _atom_site_fract_x
    _atom_site_fract_y
    _atom_site_fract_z
    _atom_site_U_iso_or_equiv
    _atom_site_adp_type
    _atom_site_calc_flag
    _atom_site_refinement_flags
    _atom_site_occupancy
    _atom_site_disorder_assembly
    _atom_site_disorder_group
    O O1 0.01173(10) 0.68667(8) 0.26057(7) 0.0149(2) Uani d . 1 . .
    O O2 0.30874(12) 0.88041(9) 0.42632(7) 0.0212(3) Uani d . 1 . .
    H H2O 0.315(2) 0.922(2) 0.4660(19) 0.058(8) Uiso d . 1 . .
    O O3 0.33002(10) 0.57116(8) 0.24245(7) 0.0148(2) Uani d . 1 . .
    O O4 0.21962(12) 0.43421(9) 0.20969(8) 0.0253(3) Uani d . 1 . .
    O O5 0.10209(11) 0.61497(8) 0.14532(7) 0.0159(2) Uani d . 1 . .
    H H5O 0.099(2) 0.554(2) 0.1618(16) 0.050(7) Uiso d . 1 . .
    O O6 0.13739(12) 0.96328(8) 0.03305(7) 0.0189(3) Uani d . 1 . .
    H H6O 0.105(2) 0.923(2) -0.0103(16) 0.055(8) Uiso d . 1 . .
    O O7 0.43032(11) 0.75344(8) 0.18270(7) 0.0161(2) Uani d . 1 . .
    O O8 0.51871(12) 0.65725(10) 0.08362(8) 0.0253(3) Uani d . 1 . .
    C C1 0.18434(16) 0.83486(12) 0.43078(10) 0.0161(3) Uani d . 1 . .
    H H1 0.1156 0.8864 0.4312 0.019 Uiso calc R 1 . .
    C C2 0.17508(17) 0.77546(13) 0.51205(10) 0.0188(4) Uani d . 1 . .
    H H2A 0.1894 0.8187 0.5613 0.023 Uiso calc R 1 . .
    H H2B 0.0870 0.7470 0.5170 0.023 Uiso calc R 1 . .
    C C3 0.27532(17) 0.69440(12) 0.51243(10) 0.0193(4) Uani d . 1 . .
    H H3A 0.2716 0.6601 0.5675 0.023 Uiso calc R 1 . .
    H H3B 0.3629 0.7235 0.5068 0.023 Uiso calc R 1 . .
    C C4 0.25500(16) 0.62004(12) 0.44115(10) 0.0171(3) Uani d . 1 . .
    C C5 0.25206(15) 0.67689(11) 0.35551(9) 0.0135(3) Uani d . 1 . .
    H H5 0.3437 0.6976 0.3445 0.016 Uiso calc R 1 . .
    C C6 0.21348(15) 0.61224(11) 0.28031(9) 0.0134(3) Uani d . 1 . .
    H H6 0.1594 0.5571 0.3023 0.016 Uiso calc R 1 . .
    C C7 0.13183(15) 0.66985(11) 0.21737(9) 0.0127(3) Uani d . 1 . .
    C C8 0.18916(15) 0.76762(11) 0.19036(9) 0.0124(3) Uani d . 1 . .
    C C9 0.21621(16) 0.82954(11) 0.27169(10) 0.0144(3) Uani d . 1 . .
    H H9 0.3127 0.8358 0.2769 0.017 Uiso calc R 1 . .
    C C10 0.16867(15) 0.77195(11) 0.35071(9) 0.0140(3) Uani d . 1 . .
    C C11 0.16190(17) 0.93342(12) 0.26232(10) 0.0190(4) Uani d . 1 . .
    H H11A 0.0659 0.9314 0.2661 0.023 Uiso calc R 1 . .
    H H11B 0.1945 0.9746 0.3092 0.023 Uiso calc R 1 . .
    C C12 0.20189(18) 0.97887(11) 0.17758(10) 0.0181(3) Uani d . 1 . .
    H H12A 0.2941 0.9992 0.1807 0.022 Uiso calc R 1 . .
    H H12B 0.1489 1.0380 0.1673 0.022 Uiso calc R 1 . .
    C C13 0.18435(16) 0.90739(11) 0.10258(10) 0.0148(3) Uani d . 1 . .
    C C14 0.09702(16) 0.82277(11) 0.12983(10) 0.0148(3) Uani d . 1 . .
    H H14A 0.0712 0.7817 0.0811 0.018 Uiso calc R 1 . .
    H H14B 0.0182 0.8462 0.1595 0.018 Uiso calc R 1 . .
    C C15 0.31094(15) 0.76055(11) 0.13340(9) 0.0140(3) Uani d . 1 . .
    H H15 0.3032 0.7026 0.0952 0.017 Uiso calc R 1 . .
    C C16 0.30844(16) 0.85321(11) 0.08147(10) 0.0153(3) Uani d . 1 . .
    C C17 0.39369(18) 0.87883(13) 0.02315(11) 0.0245(4) Uani d . 1 . .
    H H17A 0.4650 0.8372 0.0106 0.029 Uiso calc R 1 . .
    H H17B 0.3838 0.9389 -0.0063 0.029 Uiso calc R 1 . .
    C C18 0.37174(18) 0.55017(14) 0.43998(11) 0.0238(4) Uani d . 1 . .
    H H18A 0.4503 0.5864 0.4245 0.029 Uiso calc R 1 . .
    H H18B 0.3563 0.4983 0.3985 0.029 Uiso calc R 1 . .
    H H18C 0.3830 0.5213 0.4962 0.029 Uiso calc R 1 . .
    C C19 0.13432(17) 0.55891(13) 0.45997(10) 0.0225(4) Uani d . 1 . .
    H H19A 0.1462 0.5241 0.5136 0.027 Uiso calc R 1 . .
    H H19B 0.1209 0.5116 0.4143 0.027 Uiso calc R 1 . .
    H H19C 0.0584 0.6018 0.4642 0.027 Uiso calc R 1 . .
    C C20 0.02593(15) 0.74576(12) 0.33582(9) 0.0159(3) Uani d . 1 . .
    H H20A -0.0079 0.7095 0.3853 0.019 Uiso calc R 1 . .
    H H20B -0.0256 0.8063 0.3296 0.019 Uiso calc R 1 . .
    C C21 0.32071(17) 0.47860(12) 0.21399(10) 0.0176(3) Uani d . 1 . .
    C C22 0.45078(17) 0.43876(13) 0.19149(12) 0.0228(4) Uani d . 1 . .
    H H22A 0.4994 0.4244 0.2433 0.027 Uiso calc R 1 . .
    H H22B 0.4985 0.4870 0.1578 0.027 Uiso calc R 1 . .
    H H22C 0.4401 0.3787 0.1586 0.027 Uiso calc R 1 . .
    C C23 0.52622(16) 0.69893(12) 0.15079(11) 0.0195(3) Uani d . 1 . .
    C C24 0.64137(18) 0.69693(15) 0.20862(13) 0.0302(4) Uani d . 1 . .
    H H24A 0.7075 0.6530 0.1854 0.036 Uiso calc R 1 . .
    H H24B 0.6145 0.6736 0.2646 0.036 Uiso calc R 1 . .
    H H24C 0.6775 0.7629 0.2137 0.036 Uiso calc R 1 . .
loop_
    _atom_site_aniso_label
    _atom_site_aniso_U_11
    _atom_site_aniso_U_22
    _atom_site_aniso_U_33
    _atom_site_aniso_U_12
    _atom_site_aniso_U_13
    _atom_site_aniso_U_23
    O1 0.0130(5) 0.0174(5) 0.0142(5) -0.0016(4) 0.0013(4) -0.0031(4)
    O2 0.0245(7) 0.0228(6) 0.0164(6) -0.0091(5) 0.0037(5) -0.0077(5)
    O3 0.0171(6) 0.0124(5) 0.0148(5) 0.0013(4) 0.0024(4) -0.0021(4)
    O4 0.0259(7) 0.0175(6) 0.0323(7) -0.0004(5) -0.0010(6) -0.0081(5)
    O5 0.0234(6) 0.0126(5) 0.0117(5) -0.0015(5) -0.0025(5) -0.0025(4)
    O6 0.0235(6) 0.0154(6) 0.0178(5) -0.0023(5) -0.0055(5) 0.0056(5)
    O7 0.0139(6) 0.0172(5) 0.0174(5) 0.0017(5) -0.0008(4) -0.0015(5)
    O8 0.0275(7) 0.0266(7) 0.0218(6) 0.0078(6) 0.0066(5) -0.0018(5)
    C1 0.0178(8) 0.0168(7) 0.0138(7) -0.0032(6) 0.0028(6) -0.0041(6)
    C2 0.0210(9) 0.0236(8) 0.0119(7) -0.0040(7) 0.0017(6) -0.0034(6)
    C3 0.0213(9) 0.0248(9) 0.0117(7) -0.0028(7) -0.0011(6) -0.0005(6)
    C4 0.0202(9) 0.0191(8) 0.0121(7) -0.0011(7) -0.0010(6) 0.0015(6)
    C5 0.0131(8) 0.0149(7) 0.0125(7) -0.0016(6) -0.0011(6) 0.0003(6)
    C6 0.0147(8) 0.0132(7) 0.0124(7) 0.0004(6) 0.0020(6) -0.0010(6)
    C7 0.0153(8) 0.0122(7) 0.0107(6) -0.0013(6) 0.0001(6) -0.0025(6)
    C8 0.0137(8) 0.0124(7) 0.0111(6) -0.0001(6) -0.0003(6) 0.0003(5)
    C9 0.0167(8) 0.0131(7) 0.0133(7) -0.0008(6) 0.0018(6) -0.0020(6)
    C10 0.0169(8) 0.0131(7) 0.0120(7) -0.0008(6) 0.0019(6) -0.0023(6)
    C11 0.0269(9) 0.0129(7) 0.0172(7) 0.0015(7) 0.0025(7) -0.0020(6)
    C12 0.0239(9) 0.0123(7) 0.0182(7) 0.0001(7) 0.0004(7) -0.0006(6)
    C13 0.0173(8) 0.0133(7) 0.0137(7) -0.0001(6) -0.0022(6) 0.0018(6)
    C14 0.0151(8) 0.0137(7) 0.0156(7) 0.0007(6) -0.0009(6) 0.0013(6)
    C15 0.0149(8) 0.0140(7) 0.0130(7) -0.0007(6) -0.0005(6) -0.0013(6)
    C16 0.0174(8) 0.0130(7) 0.0153(7) -0.0014(6) -0.0006(6) -0.0001(6)
    C17 0.0265(10) 0.0186(8) 0.0283(9) 0.0022(7) 0.0086(8) 0.0072(7)
    C18 0.0291(10) 0.0249(9) 0.0172(8) 0.0059(8) -0.0038(7) 0.0020(7)
    C19 0.0296(10) 0.0230(8) 0.0148(8) -0.0056(8) 0.0014(7) 0.0032(7)
    C20 0.0174(8) 0.0174(7) 0.0129(7) -0.0001(7) 0.0004(6) -0.0028(6)
    C21 0.0258(9) 0.0134(7) 0.0135(7) 0.0038(7) -0.0019(7) 0.0001(6)
    C22 0.0262(10) 0.0188(8) 0.0233(8) 0.0048(7) 0.0012(7) -0.0017(7)
    C23 0.0183(8) 0.0154(8) 0.0249(8) 0.0012(7) 0.0066(7) 0.0031(6)
    C24 0.0222(10) 0.0273(10) 0.0410(11) 0.0065(8) -0.0040(8) -0.0005(8)
_geom_special_details
;
 All esds (except the esd in the dihedral angle between two l.s. planes)
 are estimated using the full covariance matrix.  The cell esds are taken
 into account individually in the estimation of esds in distances, angles
 and torsion angles; correlations between esds in cell parameters are only
 used when they are defined by crystal symmetry.  An approximate (isotropic)
 treatment of cell esds is used for estimating esds involving l.s. planes.
;
loop_
    _geom_bond_atom_site_label_1
    _geom_bond_atom_site_label_2
    _geom_bond_site_symmetry_2
    _geom_bond_distance
    _geom_bond_publ_flag
    O1 C7 . 1.431(2) ?
    O1 C20 . 1.446(2) ?
    O2 C1 . 1.426(2) ?
    O2 H2O . 0.85(3) ?
    O3 C21 . 1.349(2) ?
    O3 C6 . 1.454(2) ?
    O4 C21 . 1.207(2) ?
    O5 C7 . 1.398(2) ?
    O5 H5O . 0.88(3) ?
    O6 C13 . 1.424(2) ?
    O6 H6O . 0.94(3) ?
    O7 C23 . 1.337(2) ?
    O7 C15 . 1.458(2) ?
    O8 C23 . 1.208(2) ?
    C1 C2 . 1.523(2) ?
    C1 C10 . 1.539(2) ?
    C1 H1 . 1.0000 ?
    C2 C3 . 1.516(2) ?
    C2 H2A . 0.9900 ?
    C2 H2B . 0.9900 ?
    C3 C4 . 1.533(2) ?
    C3 H3A . 0.9900 ?
    C3 H3B . 0.9900 ?
    C4 C19 . 1.527(2) ?
    C4 C18 . 1.536(2) ?
    C4 C5 . 1.562(2) ?
    C5 C6 . 1.534(2) ?
    C5 C10 . 1.561(2) ?
    C5 H5 . 1.0000 ?
    C6 C7 . 1.523(2) ?
    C6 H6 . 1.0000 ?
    C7 C8 . 1.524(2) ?
    C8 C14 . 1.544(2) ?
    C8 C15 . 1.546(2) ?
    C8 C9 . 1.565(2) ?
    C9 C11 . 1.536(2) ?
    C9 C10 . 1.556(2) ?
    C9 H9 . 1.0000 ?
    C10 C20 . 1.531(2) ?
    C11 C12 . 1.533(2) ?
    C11 H11A . 0.9900 ?
    C11 H11B . 0.9900 ?
    C12 C13 . 1.548(2) ?
    C12 H12A . 0.9900 ?
    C12 H12B . 0.9900 ?
    C13 C16 . 1.515(2) ?
    C13 C14 . 1.529(2) ?
    C14 H14A . 0.9900 ?
    C14 H14B . 0.9900 ?
    C15 C16 . 1.511(2) ?
    C15 H15 . 1.0000 ?
    C16 C17 . 1.320(2) ?
    C17 H17A . 0.9500 ?
    C17 H17B . 0.9500 ?
    C18 H18A . 0.9800 ?
    C18 H18B . 0.9800 ?
    C18 H18C . 0.9800 ?
    C19 H19A . 0.9800 ?
    C19 H19B . 0.9800 ?
    C19 H19C . 0.9800 ?
    C20 H20A . 0.9900 ?
    C20 H20B . 0.9900 ?
    C21 C22 . 1.489(2) ?
    C22 H22A . 0.9800 ?
    C22 H22B . 0.9800 ?
    C22 H22C . 0.9800 ?
    C23 C24 . 1.497(3) ?
    C24 H24A . 0.9800 ?
    C24 H24B . 0.9800 ?
    C24 H24C . 0.9800 ?
loop_
    _geom_angle_atom_site_label_1
    _geom_angle_atom_site_label_2
    _geom_angle_atom_site_label_3
    _geom_angle_site_symmetry_1
    _geom_angle_site_symmetry_3
    _geom_angle
    _geom_angle_publ_flag
    C7 O1 C20 . . 113.28(11) ?
    C1 O2 H2O . . 108.9(18) ?
    C21 O3 C6 . . 116.25(13) ?
    C7 O5 H5O . . 106.4(16) ?
    C13 O6 H6O . . 111.6(16) ?
    C23 O7 C15 . . 117.28(12) ?
    O2 C1 C2 . . 109.35(14) ?
    O2 C1 C10 . . 107.36(12) ?
    C2 C1 C10 . . 112.80(13) ?
    O2 C1 H1 . . 109.1 ?
    C2 C1 H1 . . 109.1 ?
    C10 C1 H1 . . 109.1 ?
    C3 C2 C1 . . 110.61(13) ?
    C3 C2 H2A . . 109.5 ?
    C1 C2 H2A . . 109.5 ?
    C3 C2 H2B . . 109.5 ?
    C1 C2 H2B . . 109.5 ?
    H2A C2 H2B . . 108.1 ?
    C2 C3 C4 . . 113.00(13) ?
    C2 C3 H3A . . 109.0 ?
    C4 C3 H3A . . 109.0 ?
    C2 C3 H3B . . 109.0 ?
    C4 C3 H3B . . 109.0 ?
    H3A C3 H3B . . 107.8 ?
    C19 C4 C3 . . 109.39(14) ?
    C19 C4 C18 . . 107.29(14) ?
    C3 C4 C18 . . 108.41(14) ?
    C19 C4 C5 . . 115.24(13) ?
    C3 C4 C5 . . 107.95(13) ?
    C18 C4 C5 . . 108.38(13) ?
    C6 C5 C4 . . 112.86(12) ?
    C6 C5 C10 . . 107.54(12) ?
    C4 C5 C10 . . 117.94(13) ?
    C6 C5 H5 . . 105.9 ?
    C4 C5 H5 . . 105.9 ?
    C10 C5 H5 . . 105.9 ?
    O3 C6 C7 . . 112.79(12) ?
    O3 C6 C5 . . 109.17(12) ?
    C7 C6 C5 . . 110.47(12) ?
    O3 C6 H6 . . 108.1 ?
    C7 C6 H6 . . 108.1 ?
    C5 C6 H6 . . 108.1 ?
    O5 C7 O1 . . 106.61(12) ?
    O5 C7 C6 . . 111.98(13) ?
    O1 C7 C6 . . 104.41(12) ?
    O5 C7 C8 . . 109.21(12) ?
    O1 C7 C8 . . 109.07(12) ?
    C6 C7 C8 . . 115.11(13) ?
    C7 C8 C14 . . 111.42(13) ?
    C7 C8 C15 . . 114.96(12) ?
    C14 C8 C15 . . 99.67(11) ?
    C7 C8 C9 . . 108.37(12) ?
    C14 C8 C9 . . 110.66(12) ?
    C15 C8 C9 . . 111.57(12) ?
    C11 C9 C10 . . 115.62(13) ?
    C11 C9 C8 . . 110.98(13) ?
    C10 C9 C8 . . 109.17(12) ?
    C11 C9 H9 . . 106.9 ?
    C10 C9 H9 . . 106.9 ?
    C8 C9 H9 . . 106.9 ?
    C20 C10 C1 . . 110.99(12) ?
    C20 C10 C9 . . 107.30(13) ?
    C1 C10 C9 . . 110.06(12) ?
    C20 C10 C5 . . 109.87(12) ?
    C1 C10 C5 . . 111.67(13) ?
    C9 C10 C5 . . 106.78(12) ?
    C12 C11 C9 . . 111.26(13) ?
    C12 C11 H11A . . 109.4 ?
    C9 C11 H11A . . 109.4 ?
    C12 C11 H11B . . 109.4 ?
    C9 C11 H11B . . 109.4 ?
    H11A C11 H11B . . 108.0 ?
    C11 C12 C13 . . 112.37(13) ?
    C11 C12 H12A . . 109.1 ?
    C13 C12 H12A . . 109.1 ?
    C11 C12 H12B . . 109.1 ?
    C13 C12 H12B . . 109.1 ?
    H12A C12 H12B . . 107.9 ?
    O6 C13 C16 . . 112.32(13) ?
    O6 C13 C14 . . 115.17(13) ?
    C16 C13 C14 . . 100.76(12) ?
    O6 C13 C12 . . 106.89(12) ?
    C16 C13 C12 . . 112.34(13) ?
    C14 C13 C12 . . 109.42(13) ?
    C13 C14 C8 . . 100.61(12) ?
    C13 C14 H14A . . 111.7 ?
    C8 C14 H14A . . 111.7 ?
    C13 C14 H14B . . 111.7 ?
    C8 C14 H14B . . 111.7 ?
    H14A C14 H14B . . 109.4 ?
    O7 C15 C16 . . 111.13(12) ?
    O7 C15 C8 . . 112.12(11) ?
    C16 C15 C8 . . 104.46(12) ?
    O7 C15 H15 . . 109.7 ?
    C16 C15 H15 . . 109.7 ?
    C8 C15 H15 . . 109.7 ?
    C17 C16 C15 . . 126.22(15) ?
    C17 C16 C13 . . 125.76(15) ?
    C15 C16 C13 . . 107.82(13) ?
    C16 C17 H17A . . 120.0 ?
    C16 C17 H17B . . 120.0 ?
    H17A C17 H17B . . 120.0 ?
    C4 C18 H18A . . 109.5 ?
    C4 C18 H18B . . 109.5 ?
    H18A C18 H18B . . 109.5 ?
    C4 C18 H18C . . 109.5 ?
    H18A C18 H18C . . 109.5 ?
    H18B C18 H18C . . 109.5 ?
    C4 C19 H19A . . 109.5 ?
    C4 C19 H19B . . 109.5 ?
    H19A C19 H19B . . 109.5 ?
    C4 C19 H19C . . 109.5 ?
    H19A C19 H19C . . 109.5 ?
    H19B C19 H19C . . 109.5 ?
    O1 C20 C10 . . 110.77(12) ?
    O1 C20 H20A . . 109.5 ?
    C10 C20 H20A . . 109.5 ?
    O1 C20 H20B . . 109.5 ?
    C10 C20 H20B . . 109.5 ?
    H20A C20 H20B . . 108.1 ?
    O4 C21 O3 . . 123.60(15) ?
    O4 C21 C22 . . 125.26(15) ?
    O3 C21 C22 . . 111.11(14) ?
    C21 C22 H22A . . 109.5 ?
    C21 C22 H22B . . 109.5 ?
    H22A C22 H22B . . 109.5 ?
    C21 C22 H22C . . 109.5 ?
    H22A C22 H22C . . 109.5 ?
    H22B C22 H22C . . 109.5 ?
    O8 C23 O7 . . 123.25(16) ?
    O8 C23 C24 . . 125.35(16) ?
    O7 C23 C24 . . 111.40(15) ?
    C23 C24 H24A . . 109.5 ?
    C23 C24 H24B . . 109.5 ?
    H24A C24 H24B . . 109.5 ?
    C23 C24 H24C . . 109.5 ?
    H24A C24 H24C . . 109.5 ?
    H24B C24 H24C . . 109.5 ?
loop_
    _geom_torsion_atom_site_label_1
    _geom_torsion_atom_site_label_2
    _geom_torsion_atom_site_label_3
    _geom_torsion_atom_site_label_4
    _geom_torsion_site_symmetry_1
    _geom_torsion_site_symmetry_2
    _geom_torsion_site_symmetry_3
    _geom_torsion_site_symmetry_4
    _geom_torsion
    _geom_torsion_publ_flag
    O2 C1 C2 C3 . . . . -62.53(16) ?
    C10 C1 C2 C3 . . . . 56.86(18) ?
    C1 C2 C3 C4 . . . . -62.82(18) ?
    C2 C3 C4 C19 . . . . -71.09(17) ?
    C2 C3 C4 C18 . . . . 172.21(14) ?
    C2 C3 C4 C5 . . . . 55.00(18) ?
    C19 C4 C5 C6 . . . . -49.47(19) ?
    C3 C4 C5 C6 . . . . -172.06(13) ?
    C18 C4 C5 C6 . . . . 70.72(17) ?
    C19 C4 C5 C10 . . . . 76.95(18) ?
    C3 C4 C5 C10 . . . . -45.64(18) ?
    C18 C4 C5 C10 . . . . -162.86(14) ?
    C21 O3 C6 C7 . . . . -94.07(15) ?
    C21 O3 C6 C5 . . . . 142.72(13) ?
    C4 C5 C6 O3 . . . . -91.32(15) ?
    C10 C5 C6 O3 . . . . 136.89(12) ?
    C4 C5 C6 C7 . . . . 144.10(13) ?
    C10 C5 C6 C7 . . . . 12.31(16) ?
    C20 O1 C7 O5 . . . . -178.14(11) ?
    C20 O1 C7 C6 . . . . 63.19(15) ?
    C20 O1 C7 C8 . . . . -60.34(15) ?
    O3 C6 C7 O5 . . . . 53.61(16) ?
    C5 C6 C7 O5 . . . . 176.09(12) ?
    O3 C6 C7 O1 . . . . 168.56(11) ?
    C5 C6 C7 O1 . . . . -68.96(15) ?
    O3 C6 C7 C8 . . . . -71.91(16) ?
    C5 C6 C7 C8 . . . . 50.57(17) ?
    O5 C7 C8 C14 . . . . 55.65(16) ?
    O1 C7 C8 C14 . . . . -60.50(15) ?
    C6 C7 C8 C14 . . . . -177.42(12) ?
    O5 C7 C8 C15 . . . . -56.79(17) ?
    O1 C7 C8 C15 . . . . -172.94(11) ?
    C6 C7 C8 C15 . . . . 70.14(17) ?
    O5 C7 C8 C9 . . . . 177.63(12) ?
    O1 C7 C8 C9 . . . . 61.48(15) ?
    C6 C7 C8 C9 . . . . -55.43(16) ?
    C7 C8 C9 C11 . . . . -131.48(14) ?
    C14 C8 C9 C11 . . . . -9.03(17) ?
    C15 C8 C9 C11 . . . . 100.98(15) ?
    C7 C8 C9 C10 . . . . -2.89(17) ?
    C14 C8 C9 C10 . . . . 119.55(14) ?
    C15 C8 C9 C10 . . . . -130.43(13) ?
    O2 C1 C10 C20 . . . . -162.52(13) ?
    C2 C1 C10 C20 . . . . 76.95(17) ?
    O2 C1 C10 C9 . . . . -43.89(17) ?
    C2 C1 C10 C9 . . . . -164.43(14) ?
    O2 C1 C10 C5 . . . . 74.52(15) ?
    C2 C1 C10 C5 . . . . -46.02(18) ?
    C11 C9 C10 C20 . . . . 71.31(16) ?
    C8 C9 C10 C20 . . . . -54.65(15) ?
    C11 C9 C10 C1 . . . . -49.55(18) ?
    C8 C9 C10 C1 . . . . -175.51(13) ?
    C11 C9 C10 C5 . . . . -170.93(13) ?
    C8 C9 C10 C5 . . . . 63.11(15) ?
    C6 C5 C10 C20 . . . . 47.55(15) ?
    C4 C5 C10 C20 . . . . -81.40(16) ?
    C6 C5 C10 C1 . . . . 171.15(12) ?
    C4 C5 C10 C1 . . . . 42.20(18) ?
    C6 C5 C10 C9 . . . . -68.50(15) ?
    C4 C5 C10 C9 . . . . 162.55(13) ?
    C10 C9 C11 C12 . . . . -173.29(14) ?
    C8 C9 C11 C12 . . . . -48.25(18) ?
    C9 C11 C12 C13 . . . . 45.16(19) ?
    C11 C12 C13 O6 . . . . 141.31(14) ?
    C11 C12 C13 C16 . . . . -95.05(16) ?
    C11 C12 C13 C14 . . . . 15.98(19) ?
    O6 C13 C14 C8 . . . . 168.34(12) ?
    C16 C13 C14 C8 . . . . 47.24(14) ?
    C12 C13 C14 C8 . . . . -71.27(15) ?
    C7 C8 C14 C13 . . . . -171.67(12) ?
    C15 C8 C14 C13 . . . . -49.89(13) ?
    C9 C8 C14 C13 . . . . 67.68(15) ?
    C23 O7 C15 C16 . . . . -97.73(16) ?
    C23 O7 C15 C8 . . . . 145.78(13) ?
    C7 C8 C15 O7 . . . . -87.21(15) ?
    C14 C8 C15 O7 . . . . 153.57(12) ?
    C9 C8 C15 O7 . . . . 36.68(16) ?
    C7 C8 C15 C16 . . . . 152.35(13) ?
    C14 C8 C15 C16 . . . . 33.14(14) ?
    C9 C8 C15 C16 . . . . -83.76(14) ?
    O7 C15 C16 C17 . . . . 59.4(2) ?
    C8 C15 C16 C17 . . . . -179.46(16) ?
    O7 C15 C16 C13 . . . . -125.49(13) ?
    C8 C15 C16 C13 . . . . -4.39(15) ?
    O6 C13 C16 C17 . . . . 25.4(2) ?
    C14 C13 C16 C17 . . . . 148.54(17) ?
    C12 C13 C16 C17 . . . . -95.1(2) ?
    O6 C13 C16 C15 . . . . -149.65(13) ?
    C14 C13 C16 C15 . . . . -26.56(15) ?
    C12 C13 C16 C15 . . . . 89.81(15) ?
    C7 O1 C20 C10 . . . . -1.88(17) ?
    C1 C10 C20 O1 . . . . -179.99(12) ?
    C9 C10 C20 O1 . . . . 59.73(16) ?
    C5 C10 C20 O1 . . . . -56.00(16) ?
    C6 O3 C21 O4 . . . . 8.8(2) ?
    C6 O3 C21 C22 . . . . -169.57(13) ?
    C15 O7 C23 O8 . . . . 1.0(2) ?
    C15 O7 C23 C24 . . . . -179.03(14) ?
loop_
    _geom_hbond_atom_site_label_D
    _geom_hbond_atom_site_label_H
    _geom_hbond_atom_site_label_A
    _geom_hbond_site_symmetry_A
    _geom_hbond_distance_DH
    _geom_hbond_distance_HA
    _geom_hbond_distance_DA
    _geom_hbond_angle_DHA
    _geom_hbond_publ_flag
    O2 H2O O6 2_575 0.85(3) 1.96(3) 2.7811(17) 163(3) y
    O5 H5O O4 . 0.88(3) 2.19(3) 2.9373(18) 142(2) y
    O6 H6O O8 3_465 0.94(3) 1.83(3) 2.7600(17) 170(2) y
