# Supplementary material for: 6β,15β-Diacet­oxy-1β,7β,13α-trihydr­oxy-7α,20-ep­oxy-ent-kaur-16-ene
Source: Acta Crystallogr Sect E Struct Rep Online. 2010 Jan 16;66(Pt 2):o359. doi: 10.1107/S1600536810001170 (PMC2979703; doi:10.1107/S1600536810001170)
Supplement: Supplementary file 2 [file e-66-0o359-Isup2.hkl]

# 
# h,k,l, Fc-squared, Fo-squared, sigma(Fo-squared) and status flag 
# 
data_I
_shelx_title ' Y2710 IN P2(1)2(1)2(1)' 
_shelx_refln_list_code          4 
_shelx_F_calc_maximum      149.28 
_exptl_crystal_F_000       968.00 
_reflns_d_resolution_high  0.7695 
 
loop_ 
 _symmetry_equiv_pos_as_xyz 
 'x, y, z' 
 '-x+1/2, -y, z+1/2' 
 'x+1/2, -y+1/2, -z' 
 '-x, y+1/2, -z+1/2' 
 
_cell_length_a    10.2950 
_cell_length_b    13.6960 
_cell_length_c    15.8020 
_cell_angle_alpha  90.000 
_cell_angle_beta   90.000 
_cell_angle_gamma  90.000 
 
_shelx_F_squared_multiplier     1.000 
 
loop_ 
 _refln_index_h 
 _refln_index_k 
 _refln_index_l 
 _refln_F_squared_calc 
 _refln_F_squared_meas 
 _refln_F_squared_sigma 
 _refln_observed_status 
   2   0   0    22285.13    24901.55    504.51 o 
   4   0   0      159.87      138.22      3.20 o 
   6   0   0     5842.91     6267.76     63.65 o 
   8   0   0      262.81      285.28      8.96 o 
  10   0   0      536.54      561.31     24.10 o 
   2   1   0    11713.66    11658.24    131.96 o 
   3   1   0        1.53        2.81      0.97 o 
   4   1   0       12.98        6.48      1.19 o 
   5   1   0     1001.48     1048.09      7.79 o 
   6   1   0        6.72        6.91      0.92 o 
   7   1   0     1006.34     1013.48     10.79 o 
   8   1   0     1412.36     1442.48     13.93 o 
   9   1   0      491.66      476.69      9.46 o 
  10   1   0      359.67      373.18     10.27 o 
  11   1   0      123.20      112.73     13.65 o 
  12   1   0      434.52      487.64     23.61 o 
   1   2   0       84.16       78.66      1.56 o 
   2   2   0     2534.36     2362.54     13.74 o 
   3   2   0     1606.95     1712.59     18.12 o 
   4   2   0     4504.25     4390.20     27.54 o 
   5   2   0     1968.36     1953.17     24.01 o 
   6   2   0       14.33       16.85      1.57 o 
   7   2   0       24.09       23.77      2.15 o 
   8   2   0       98.05       83.21      6.44 o 
   9   2   0      106.28      111.42     11.18 o 
  10   2   0      114.80      125.65     17.13 o 
  11   2   0       22.22       21.70      6.21 o 
  12   2   0      175.28      196.02     13.59 o 
   1   3   0     3952.94     3753.05     31.76 o 
   2   3   0      101.04       84.98      2.59 o 
   3   3   0     1241.86     1272.59      9.30 o 
   4   3   0     2264.98     2340.70     16.87 o 
   5   3   0      843.71      975.22      7.90 o 
   6   3   0      185.57      158.59      3.60 o 
   7   3   0     2587.28     2769.32     49.94 o 
   8   3   0      231.29      200.80     10.45 o 
   9   3   0      743.56      766.50     15.58 o 
  10   3   0       29.99       27.88      6.58 o 
  11   3   0      144.81      126.45     25.95 o 
  12   3   0      258.24      267.00     15.57 o 
   0   4   0       83.59      105.50      4.83 o 
   1   4   0      961.22      891.01      5.89 o 
   2   4   0      572.90      555.68      5.98 o 
   3   4   0      337.71      310.03      4.01 o 
   4   4   0      506.55      550.96      7.09 o 
   5   4   0       22.11       31.10      2.84 o 
   6   4   0      957.72      961.89     14.78 o 
   7   4   0      461.90      460.48      6.69 o 
   8   4   0      457.78      464.04     16.61 o 
   9   4   0        8.55        6.73      1.97 o 
  10   4   0      292.21      256.89      9.67 o 
  11   4   0        9.57       14.01      5.58 o 
  12   4   0        6.67        8.76      6.67 o 
  13   4   0       14.16       15.72      9.34 o 
   1   5   0     2762.21     2918.72     27.74 o 
   2   5   0      101.22      117.14      3.90 o 
   3   5   0      259.96      247.73      4.16 o 
   4   5   0     1313.30     1348.22     13.66 o 
   5   5   0       15.61       24.02      2.50 o 
   6   5   0        4.47        4.86      1.14 o 
   7   5   0       15.09       18.65      2.22 o 
   8   5   0      628.50      589.93     22.79 o 
   9   5   0       27.97       29.20      5.34 o 
  10   5   0      122.33      110.79     13.76 o 
  11   5   0       11.88        5.98      6.58 o 
  12   5   0       28.40       28.99     11.58 o 
   0   6   0      429.06      423.07      7.87 o 
   1   6   0     3288.90     3370.67     57.65 o 
   2   6   0      128.27      121.51      8.49 o 
   3   6   0    11842.04    12640.50    270.06 o 
   4   6   0     1115.20     1149.76     13.53 o 
   5   6   0       92.10      117.63      6.73 o 
   6   6   0        1.77        2.83      1.22 o 
   7   6   0      236.93      228.89      5.95 o 
   8   6   0     1560.19     1559.99     17.67 o 
   9   6   0       94.68      108.39     18.46 o 
  10   6   0       79.18       59.33     11.07 o 
  11   6   0        0.10        4.02      4.94 o 
  12   6   0       30.80       11.92      7.85 o 
   1   7   0      463.30      400.81      8.67 o 
   2   7   0     3059.67     3008.08     25.59 o 
   3   7   0      137.36      131.87     14.47 o 
   4   7   0        4.55        8.90      1.61 o 
   5   7   0      388.36      395.75      8.50 o 
   6   7   0        5.58        6.14      1.65 o 
   7   7   0        0.92        3.22      1.02 o 
   8   7   0      103.51      112.84     10.21 o 
   9   7   0        3.59        8.41      3.87 o 
  10   7   0        9.30       10.48      4.70 o 
  11   7   0      287.05      321.95     60.52 o 
  12   7   0        1.19        2.07      3.71 o 
   0   8   0     1010.50     1069.76     27.20 o 
   1   8   0      108.91       92.65     10.56 o 
   2   8   0       24.14       27.52      3.75 o 
   3   8   0      776.40      783.23     12.86 o 
   4   8   0       16.21       16.06      2.90 o 
   5   8   0      196.90      174.32     11.24 o 
   6   8   0      288.09      312.36     14.63 o 
   7   8   0      111.68      116.01      9.97 o 
   8   8   0     1239.02     1134.56     15.88 o 
   9   8   0      860.98      921.73     24.09 o 
  10   8   0      510.81      541.62     25.24 o 
  11   8   0       86.78      100.02     24.64 o 
   1   9   0      744.95      785.05     15.47 o 
   2   9   0       74.73       76.50      8.38 o 
   3   9   0       32.58       23.72      4.17 o 
   4   9   0      617.59      637.17     14.35 o 
   5   9   0      299.70      245.88     25.31 o 
   6   9   0       18.16       16.74      2.90 o 
   7   9   0      329.26      294.97      8.26 o 
   8   9   0        0.65        5.98      3.53 o 
   9   9   0        6.30        7.98      4.77 o 
  10   9   0       47.56       61.21     13.10 o 
  11   9   0       28.18       25.30     10.83 o 
   0  10   0      941.37     1001.64     27.34 o 
   1  10   0      378.50      395.49     16.31 o 
   2  10   0       16.46       22.15      5.27 o 
   3  10   0      784.65      768.24     14.60 o 
   4  10   0      200.60      219.87     13.46 o 
   5  10   0      147.40      186.27     14.44 o 
   6  10   0      149.69      131.00     13.15 o 
   7  10   0      820.92      867.18     29.27 o 
   8  10   0      166.87      126.41     11.14 o 
   9  10   0       75.33       85.21     20.75 o 
  10  10   0       54.03       63.80     16.12 o 
  11  10   0      157.93      187.09     38.32 o 
   1  11   0      472.21      476.26     18.97 o 
   2  11   0      287.60      319.30     11.54 o 
   3  11   0       91.80       92.65     10.53 o 
   4  11   0      166.53      200.38     13.45 o 
   5  11   0      141.43      159.87     12.38 o 
   6  11   0       28.34       38.24      6.65 o 
   7  11   0      218.03      230.80     11.34 o 
   8  11   0       84.44       87.85     17.51 o 
   9  11   0        2.22        5.25      3.11 o 
  10  11   0       97.16       95.47     19.17 o 
   0  12   0      163.64      167.25     17.96 o 
   1  12   0      100.20       99.94     11.28 o 
   2  12   0        5.85       12.27      3.24 o 
   3  12   0      169.45      173.32     18.23 o 
   4  12   0      224.54      234.78     19.28 o 
   5  12   0      282.35      278.57      9.61 o 
   6  12   0       44.26       39.28      6.30 o 
   7  12   0      131.87      121.43     15.31 o 
   8  12   0      344.29      370.49     29.38 o 
   9  12   0        5.09       11.57      4.28 o 
   1  13   0      520.29      525.71     13.85 o 
   2  13   0      519.48      478.73     10.65 o 
   3  13   0      323.40      334.63     14.63 o 
   4  13   0      792.22      742.65     14.97 o 
   5  13   0       73.31       64.36     10.76 o 
   6  13   0      133.91      144.60     15.15 o 
   7  13   0      124.39      117.76     18.20 o 
   8  13   0      170.86      165.02     23.64 o 
   9  13   0      167.24      119.91     24.62 o 
   0  14   0     1022.57     1024.23     23.35 o 
   1  14   0      188.48      194.71     15.49 o 
   2  14   0        7.07       10.30      3.82 o 
   3  14   0       86.10       82.23     10.54 o 
   4  14   0        2.91        8.94      3.40 o 
   5  14   0      184.96      218.01     25.00 o 
   6  14   0      391.55      431.09     16.63 o 
   7  14   0       67.24       62.70     10.77 o 
   8  14   0      162.42      178.85     24.51 o 
   1  15   0      970.53     1037.54     29.96 o 
   2  15   0        9.71       15.50      3.02 o 
   3  15   0      121.84      109.47     14.37 o 
   4  15   0      232.27      265.13     14.69 o 
   5  15   0        0.33        4.96      3.43 o 
   6  15   0       61.97       60.73     12.35 o 
   7  15   0      215.53      209.11     31.51 o 
   0  16   0      921.14      961.23     28.32 o 
   1  16   0       93.74       97.42     12.50 o 
   2  16   0       62.67       70.10      8.00 o 
   3  16   0       22.80       18.30      5.33 o 
   4  16   0       40.65       42.00      9.52 o 
   5  16   0        0.52        4.85      3.06 o 
   1  17   0       91.47       82.97     11.94 o 
   2  17   0      291.45      328.72     16.52 o 
   3  17   0        3.02        7.71      3.81 o 
   2   0   1      361.96      369.09      4.34 o 
   3   0   1     1506.65     1516.81     12.24 o 
   4   0   1        4.94        6.97      0.75 o 
   5   0   1      420.45      540.11      8.82 o 
   6   0   1       55.65       64.78      2.75 o 
   7   0   1       21.14       16.91      1.49 o 
   8   0   1      103.26      102.47      6.98 o 
   9   0   1     1965.43     2048.71     24.17 o 
  10   0   1      818.99      875.57     15.23 o 
  11   0   1        1.81        1.53      2.61 o 
  12   0   1       23.45       19.72      8.58 o 
   2   1   1     9682.99     9634.03     47.53 o 
   3   1   1        9.60        7.66      0.65 o 
   4   1   1     1937.10     1925.49     15.71 o 
   5   1   1      617.28      615.26      6.03 o 
   6   1   1       40.74       38.58      2.18 o 
   7   1   1      470.50      473.47      4.98 o 
   8   1   1      523.55      518.04      9.21 o 
   9   1   1      623.08      668.23      7.60 o 
  10   1   1      990.05     1024.77     11.62 o 
  11   1   1       16.73       17.76      3.50 o 
  12   1   1       34.47       29.86     10.32 o 
   0   2   1      258.86      234.27      3.68 o 
   1   2   1     7155.70     6952.28     20.87 o 
   2   2   1     5494.17     5355.58     23.65 o 
   3   2   1      786.97      672.62      3.82 o 
   4   2   1     1360.90     1441.66      9.36 o 
   5   2   1     1290.22     1350.93      8.41 o 
   6   2   1       17.49       21.89      1.49 o 
   7   2   1      770.51      764.04      9.76 o 
   8   2   1     1855.28     1848.92     19.71 o 
   9   2   1      597.13      632.50      9.83 o 
  10   2   1      259.25      262.40      9.86 o 
  11   2   1      138.42      156.02      7.37 o 
  12   2   1       45.56       41.62      8.78 o 
   0   3   1       33.04       31.10      2.35 o 
   1   3   1      922.01      796.61      3.61 o 
   2   3   1     5542.15     5382.16     25.67 o 
   3   3   1     5866.37     5886.82     30.43 o 
   4   3   1      334.13      353.54      3.52 o 
   5   3   1     2857.17     2852.66     22.22 o 
   6   3   1      163.71      169.65      2.66 o 
   7   3   1      136.48      136.50      4.15 o 
   8   3   1      708.79      663.73     10.77 o 
   9   3   1       24.05       23.58      3.08 o 
  10   3   1      164.87      153.39      9.03 o 
  11   3   1       12.19        9.78      3.23 o 
  12   3   1      119.75      127.01     28.83 o 
  13   3   1        3.87        2.69      3.38 o 
   0   4   1     5867.60     5721.93     50.36 o 
   1   4   1     1571.93     1447.01      5.67 o 
   2   4   1     1589.10     1499.72      7.27 o 
   3   4   1      514.92      499.21      3.75 o 
   4   4   1     1929.87     1923.21     14.33 o 
   5   4   1     3375.74     3531.49     24.86 o 
   6   4   1      800.64      783.26      6.72 o 
   7   4   1      295.01      286.45      4.90 o 
   8   4   1      626.83      642.80     10.99 o 
   9   4   1       21.28       23.18      3.00 o 
  10   4   1      276.10      290.87      9.49 o 
  11   4   1       26.46       27.81      7.91 o 
  12   4   1       70.78       87.90     19.97 o 
  13   4   1      139.24      107.88     43.70 o 
   0   5   1      952.09      949.46     11.44 o 
   1   5   1      453.97      445.47      3.17 o 
   2   5   1     2856.55     2980.91     17.33 o 
   3   5   1     2470.78     2526.55     15.67 o 
   4   5   1     1173.65     1231.24      7.48 o 
   5   5   1     2179.34     2243.87     19.43 o 
   6   5   1      234.64      213.77      3.24 o 
   7   5   1     1100.97     1176.09     11.51 o 
   8   5   1     1984.71     2035.40     44.53 o 
   9   5   1      235.64      250.94      6.95 o 
  10   5   1       45.42       53.41      6.92 o 
  11   5   1      110.07      109.87     19.42 o 
  12   5   1       23.47       27.24      7.54 o 
   0   6   1      905.49      981.89     17.90 o 
   1   6   1     1975.20     1831.21     21.90 o 
   2   6   1     1592.52     1623.94     11.61 o 
   3   6   1      714.02      724.43      9.92 o 
   4   6   1      801.81      841.14      7.80 o 
   5   6   1      530.09      521.47      5.54 o 
   6   6   1      433.25      409.45      5.15 o 
   7   6   1       82.49       77.59      4.02 o 
   8   6   1      382.71      361.36      7.29 o 
   9   6   1       79.06       67.40      7.82 o 
  10   6   1      162.72      181.09     20.13 o 
  11   6   1       79.77      106.14     15.46 o 
  12   6   1       29.63       26.00      6.81 o 
   0   7   1        2.82        6.19      1.83 o 
   1   7   1      618.84      603.57      7.92 o 
   2   7   1     1022.18     1100.59      8.82 o 
   3   7   1      238.42      253.91      5.97 o 
   4   7   1      234.41      254.15      4.89 o 
   5   7   1      319.23      296.77     10.96 o 
   6   7   1      235.98      234.70      5.30 o 
   7   7   1      558.12      507.56      6.87 o 
   8   7   1      257.32      246.50      6.24 o 
   9   7   1      222.41      219.15     15.64 o 
  10   7   1      389.76      408.78     16.44 o 
  11   7   1        1.27        3.33      4.74 o 
  12   7   1       28.12       33.67      8.07 o 
   0   8   1      170.34      205.80      7.28 o 
   1   8   1      546.61      536.27      8.26 o 
   2   8   1      428.27      414.49      6.27 o 
   3   8   1      196.12      193.48      9.28 o 
   4   8   1      111.67      112.15      5.17 o 
   5   8   1      272.31      258.88      6.99 o 
   6   8   1        6.79        7.21      1.13 o 
   7   8   1       89.77       86.27      6.71 o 
   8   8   1       36.77       37.72      3.95 o 
   9   8   1      150.25      163.32     15.10 o 
  10   8   1      123.76      126.80     12.95 o 
  11   8   1       37.09       45.51     10.23 o 
   0   9   1      466.84      471.17     12.40 o 
   1   9   1      650.87      672.31      9.60 o 
   2   9   1      367.70      386.53      7.21 o 
   3   9   1      102.47      113.02      6.61 o 
   4   9   1       54.42       52.23      4.30 o 
   5   9   1      857.23      914.78     10.17 o 
   6   9   1       66.67       60.39      5.39 o 
   7   9   1      203.62      223.53     10.37 o 
   8   9   1       99.68       91.04      9.82 o 
   9   9   1       23.64       25.21      4.49 o 
  10   9   1       21.35       22.11      4.08 o 
  11   9   1       55.71       42.69     12.29 o 
   0  10   1      527.90      538.65     12.99 o 
   1  10   1      150.81      157.27      9.58 o 
   2  10   1      323.87      338.08      8.93 o 
   3  10   1      131.36      143.18     10.40 o 
   4  10   1      156.51      149.33      7.78 o 
   5  10   1       20.39       17.66      1.93 o 
   6  10   1     1504.38     1560.40     14.73 o 
   7  10   1      237.38      223.34     13.30 o 
   8  10   1       37.44       28.92      4.24 o 
   9  10   1        4.96        9.74      2.64 o 
  10  10   1       57.17       43.82     10.69 o 
  11  10   1      119.17      113.90     25.35 o 
   0  11   1        0.47        5.82      3.44 o 
   1  11   1      267.55      281.77     14.49 o 
   2  11   1       95.30      106.03      8.88 o 
   3  11   1      279.52      310.52     11.31 o 
   4  11   1      479.21      471.26     11.54 o 
   5  11   1      505.18      489.02     10.52 o 
   6  11   1       55.38       61.83      4.86 o 
   7  11   1      472.74      462.63     12.07 o 
   8  11   1      335.90      344.29     15.30 o 
   9  11   1       34.67       33.09      6.02 o 
  10  11   1       64.05       69.85     11.34 o 
   0  12   1     1065.08     1046.81     17.26 o 
   1  12   1       50.77       51.92      5.02 o 
   2  12   1      219.37      231.52      9.66 o 
   3  12   1      102.23       95.90      9.10 o 
   4  12   1      205.54      196.38     10.23 o 
   5  12   1       89.40       80.77      6.86 o 
   6  12   1       27.85       28.32      3.92 o 
   7  12   1       51.61       54.09      6.51 o 
   8  12   1       20.80       17.52      3.58 o 
   9  12   1       46.17       47.02      7.49 o 
   0  13   1      299.74      319.58     11.70 o 
   1  13   1      557.12      572.09     12.05 o 
   2  13   1      442.56      436.63      8.81 o 
   3  13   1      418.46      421.54     11.77 o 
   4  13   1      284.02      285.56     13.81 o 
   5  13   1      824.56      888.21     13.63 o 
   6  13   1       16.08       15.83      2.78 o 
   7  13   1        5.17        7.65      2.19 o 
   8  13   1       63.56       62.44      9.48 o 
   9  13   1      202.21      221.91     25.05 o 
   0  14   1     1193.38     1219.56     22.06 o 
   1  14   1      368.37      360.19      9.19 o 
   2  14   1      528.09      545.27     10.91 o 
   3  14   1        4.29        9.29      2.26 o 
   4  14   1       85.73       88.20      8.80 o 
   5  14   1       51.81       43.12      5.32 o 
   6  14   1      274.94      267.33     10.27 o 
   7  14   1      164.62      174.64     10.17 o 
   8  14   1      124.55      119.45     14.44 o 
   0  15   1      131.64      144.86     11.87 o 
   1  15   1      210.03      217.17     14.10 o 
   2  15   1      162.02      166.87     11.21 o 
   3  15   1       69.22       76.96      7.43 o 
   4  15   1      567.83      602.60     10.31 o 
   5  15   1      134.48      148.05     14.01 o 
   6  15   1      128.37      134.68     12.53 o 
   7  15   1       79.26       70.40     10.89 o 
   0  16   1        0.20        4.72      3.22 o 
   1  16   1        9.49       11.19      2.12 o 
   2  16   1       28.04       29.07      3.97 o 
   3  16   1      143.08      137.59     13.20 o 
   4  16   1      103.13       92.71      9.67 o 
   5  16   1       18.46       16.90      3.33 o 
   0  17   1        0.64        5.41      3.48 o 
   1  17   1      114.29      106.38     11.42 o 
   2  17   1       16.96       13.88      2.87 o 
   3  17   1       68.19       62.74      8.02 o 
   1   0   2     1187.92     1113.63      7.98 o 
   2   0   2       29.19       30.18      2.08 o 
   3   0   2     1903.00     1874.89     12.02 o 
   4   0   2     2478.41     2404.38     35.42 o 
   5   0   2       84.04      102.96      3.52 o 
   6   0   2      493.90      472.07      7.91 o 
   7   0   2      121.88      128.72      7.70 o 
   8   0   2      478.91      476.95      9.41 o 
   9   0   2     2787.74     2878.77     25.05 o 
  10   0   2        4.83        6.39      2.92 o 
  11   0   2       23.59       18.60      4.85 o 
  12   0   2        2.61        4.02      5.51 o 
   1   1   2     7450.89     7239.60     33.14 o 
   2   1   2     4710.13     4502.23     25.94 o 
   3   1   2      913.64      840.96      7.14 o 
   4   1   2      784.07      847.03      5.10 o 
   5   1   2     3066.42     3147.76     29.50 o 
   6   1   2      142.73      146.98      4.23 o 
   7   1   2      595.96      554.65     10.05 o 
   8   1   2      138.11      132.74      4.13 o 
   9   1   2      180.78      178.75      4.08 o 
  10   1   2      842.99      863.20     12.71 o 
  11   1   2       56.43       51.95      9.12 o 
  12   1   2        8.07        9.85      4.07 o 
   0   2   2      614.48      583.52      5.36 o 
   1   2   2      689.10      631.92      3.97 o 
   2   2   2     5572.36     5392.64     26.02 o 
   3   2   2     3642.89     3671.80     15.64 o 
   4   2   2     2670.26     2624.37     13.19 o 
   5   2   2       94.17       92.33      2.57 o 
   6   2   2       92.49       88.44      3.69 o 
   7   2   2      511.99      509.01      6.46 o 
   8   2   2     1210.55     1194.42     18.60 o 
   9   2   2      658.64      642.70     10.53 o 
  10   2   2       94.95       90.10      8.35 o 
  11   2   2       36.18       41.12      7.29 o 
  12   2   2       73.70       76.99     14.96 o 
  13   2   2       89.30       62.97     31.67 o 
   0   3   2     2026.37     1982.62      9.75 o 
   1   3   2     7960.09     7764.80     37.22 o 
   2   3   2      570.42      567.40      2.95 o 
   3   3   2     1133.02     1144.05      6.87 o 
   4   3   2     1323.46     1379.54     10.65 o 
   5   3   2      193.57      221.27      2.77 o 
   6   3   2     1025.61     1051.47     13.79 o 
   7   3   2      150.03      153.51      4.42 o 
   8   3   2      274.97      253.92      5.59 o 
   9   3   2      149.29      143.47      4.70 o 
  10   3   2      221.38      228.32      7.91 o 
  11   3   2      222.59      228.40     16.26 o 
  12   3   2      157.89      152.02     22.67 o 
  13   3   2      100.74       78.14     31.04 o 
   0   4   2     2765.94     2688.20     24.63 o 
   1   4   2     2251.85     2204.11     10.09 o 
   2   4   2      624.46      628.29      3.93 o 
   3   4   2     2317.02     2339.98     19.01 o 
   4   4   2     2680.82     2803.42     18.88 o 
   5   4   2     1944.50     1962.50     14.85 o 
   6   4   2      489.52      527.91      5.83 o 
   7   4   2      283.71      274.21      5.55 o 
   8   4   2      630.82      614.41      9.20 o 
   9   4   2      163.45      157.11      5.99 o 
  10   4   2      122.21      113.62      7.36 o 
  11   4   2      120.69      139.84     21.39 o 
  12   4   2       54.56       58.70     11.37 o 
   0   5   2      410.06      417.79      4.95 o 
   1   5   2     3406.18     3414.48     20.84 o 
   2   5   2     2533.01     2468.41     18.00 o 
   3   5   2      450.10      446.94      4.37 o 
   4   5   2      547.71      548.75      6.41 o 
   5   5   2      479.80      503.69      4.94 o 
   6   5   2      545.47      542.99      7.30 o 
   7   5   2       77.06       87.35      3.31 o 
   8   5   2      283.60      277.57      9.10 o 
   9   5   2      388.53      371.49     10.95 o 
  10   5   2      215.25      232.14     21.21 o 
  11   5   2      118.07      117.29     26.35 o 
  12   5   2      127.01      132.34     25.60 o 
   0   6   2      645.79      675.67      7.40 o 
   1   6   2     1102.82     1124.49      8.21 o 
   2   6   2       81.18       89.46      3.67 o 
   3   6   2       75.37       86.25      3.58 o 
   4   6   2      229.54      235.51      5.14 o 
   5   6   2      458.35      493.90      5.76 o 
   6   6   2      173.22      165.68      3.57 o 
   7   6   2      187.60      184.93      5.82 o 
   8   6   2     1071.56     1110.82     10.82 o 
   9   6   2       30.38       22.38      3.57 o 
  10   6   2       45.16       54.04      8.84 o 
  11   6   2       55.13       54.97     11.54 o 
  12   6   2       49.67       44.32     10.02 o 
   0   7   2       31.05       26.75      3.12 o 
   1   7   2       76.23       84.76      5.17 o 
   2   7   2      168.24      185.80      8.93 o 
   3   7   2      464.94      441.98      6.02 o 
   4   7   2      213.45      223.68      4.31 o 
   5   7   2      754.17      749.53      8.05 o 
   6   7   2      172.35      171.57      4.13 o 
   7   7   2       12.99       14.35      1.75 o 
   8   7   2        8.25        6.51      1.24 o 
   9   7   2       27.54       22.59      3.04 o 
  10   7   2       86.31      100.13     16.73 o 
  11   7   2       52.89       52.81     14.12 o 
  12   7   2       38.64       44.11     12.49 o 
   0   8   2     1965.88     1955.12     28.88 o 
   1   8   2      668.79      704.95      9.77 o 
   2   8   2       24.82       29.73      2.85 o 
   3   8   2      446.61      443.28      6.15 o 
   4   8   2      529.91      531.70      8.03 o 
   5   8   2       64.23       63.06      4.14 o 
   6   8   2      665.99      634.76      8.82 o 
   7   8   2      728.64      709.48      9.75 o 
   8   8   2       93.80       96.78      6.67 o 
   9   8   2       86.87       68.06      9.03 o 
  10   8   2       12.94       13.46      4.15 o 
  11   8   2        0.44        6.16      3.96 o 
   0   9   2       13.77       15.47      2.70 o 
   1   9   2       87.77       95.55      6.60 o 
   2   9   2       13.89       15.18      2.07 o 
   3   9   2       43.74       45.57      4.11 o 
   4   9   2     1610.02     1614.62     20.99 o 
   5   9   2      121.10      113.01      6.47 o 
   6   9   2      198.77      198.20     10.97 o 
   7   9   2      165.78      186.12     11.49 o 
   8   9   2      230.96      218.27     10.61 o 
   9   9   2      179.40      169.91     17.08 o 
  10   9   2      150.89      143.56     14.94 o 
  11   9   2      148.33      151.48     29.53 o 
   0  10   2        9.71       10.89      2.56 o 
   1  10   2       76.05       94.35      7.12 o 
   2  10   2      218.16      241.87     11.16 o 
   3  10   2      930.50      896.94     11.49 o 
   4  10   2      180.51      171.89      9.45 o 
   5  10   2      106.31       98.57      7.52 o 
   6  10   2      494.32      469.24     13.33 o 
   7  10   2       30.84       45.66      4.86 o 
   8  10   2      356.97      412.82     10.79 o 
   9  10   2       60.36       59.52      8.73 o 
  10  10   2       67.90       65.91     11.05 o 
   0  11   2        7.31       11.45      2.89 o 
   1  11   2      566.80      571.17      8.93 o 
   2  11   2      488.85      498.99     10.15 o 
   3  11   2      464.78      462.96      9.43 o 
   4  11   2      316.69      321.33      7.36 o 
   5  11   2      367.69      353.86      6.88 o 
   6  11   2      390.01      391.02     13.80 o 
   7  11   2      138.24      127.53      9.68 o 
   8  11   2      173.15      168.24     17.13 o 
   9  11   2       20.60       19.28      3.67 o 
  10  11   2        2.37        4.18      2.39 o 
   0  12   2     1748.92     1693.94     22.83 o 
   1  12   2      277.45      266.56     10.26 o 
   2  12   2      320.42      325.31     10.12 o 
   3  12   2      585.95      569.15      9.17 o 
   4  12   2      252.04      242.00      7.81 o 
   5  12   2      459.71      467.85      8.21 o 
   6  12   2      170.28      163.31     11.90 o 
   7  12   2       36.39       42.03      5.12 o 
   8  12   2       62.01       65.44      9.36 o 
   9  12   2      111.06      113.52     14.11 o 
   0  13   2       19.44       17.29      4.53 o 
   1  13   2        6.04       12.19      2.57 o 
   2  13   2        6.84        6.62      2.06 o 
   3  13   2      392.78      373.02      9.14 o 
   4  13   2      264.47      270.83     12.74 o 
   5  13   2       14.88       12.81      2.93 o 
   6  13   2       28.28       28.69      3.61 o 
   7  13   2       14.99       11.51      2.48 o 
   8  13   2      194.89      203.16     21.13 o 
   9  13   2       77.46       63.25      9.63 o 
   0  14   2        3.11       10.02      3.57 o 
   1  14   2       68.33       76.32      7.18 o 
   2  14   2       93.12       95.21      8.00 o 
   3  14   2      726.72      772.00     10.92 o 
   4  14   2      287.83      300.48     12.30 o 
   5  14   2      206.11      180.19     13.91 o 
   6  14   2       48.75       49.16      5.87 o 
   7  14   2      177.52      187.52     16.82 o 
   8  14   2       12.86       11.45      3.78 o 
   0  15   2      340.01      350.01     25.98 o 
   1  15   2       37.54       35.73      5.11 o 
   2  15   2       73.92       84.41      7.50 o 
   3  15   2       68.38       68.08      7.23 o 
   4  15   2       39.19       38.97      4.77 o 
   5  15   2      245.98      279.53     16.51 o 
   6  15   2        8.82       13.95      3.02 o 
   7  15   2       34.95       32.67      6.44 o 
   0  16   2      459.55      526.25     25.64 o 
   1  16   2      205.21      208.32     13.99 o 
   2  16   2      106.43      110.29      9.79 o 
   3  16   2      248.64      229.13     16.27 o 
   4  16   2       26.04       24.97      4.00 o 
   5  16   2       30.05       29.80      5.15 o 
   0  17   2        2.78        8.13      3.17 o 
   1  17   2       62.41       60.88      6.02 o 
   2  17   2       41.97       36.88      4.90 o 
   3  17   2       12.95       15.03      3.39 o 
   1   0   3     1011.49     1002.21      9.58 o 
   2   0   3      918.11      863.14      7.00 o 
   3   0   3      558.39      512.21     10.52 o 
   4   0   3       32.21       38.28      2.39 o 
   5   0   3     5934.82     6424.93     54.04 o 
   6   0   3      906.17      981.12     13.40 o 
   7   0   3      142.59      160.38      8.33 o 
   8   0   3      274.31      243.60     14.85 o 
   9   0   3     1239.16     1275.91     17.87 o 
  10   0   3       39.97       30.90      7.68 o 
  11   0   3       37.05       34.29     13.92 o 
  12   0   3      365.30      334.45     60.80 o 
   0   1   3     8548.40     8127.07     68.66 o 
   1   1   3     4144.09     3947.60     11.48 o 
   2   1   3      853.91      760.88      3.78 o 
   3   1   3      352.78      316.45      2.30 o 
   4   1   3     1780.08     1792.12      9.63 o 
   5   1   3     1273.77     1331.10     10.41 o 
   6   1   3      353.73      373.58      5.56 o 
   7   1   3      297.06      305.60      2.64 o 
   8   1   3      586.30      567.52     10.90 o 
   9   1   3      373.58      364.51      6.62 o 
  10   1   3      476.26      477.50     13.42 o 
  11   1   3       93.27       96.35     16.02 o 
  12   1   3       93.89       97.48     23.50 o 
  13   1   3       76.59       46.90     22.24 o 
   0   2   3     1788.87     1616.41      8.42 o 
   1   2   3     1179.96     1145.96      8.20 o 
   2   2   3     1844.90     1660.34     10.61 o 
   3   2   3     1850.02     1710.52      7.64 o 
   4   2   3     1542.88     1646.27     13.32 o 
   5   2   3     1999.45     2053.77     20.40 o 
   6   2   3     2147.12     2244.81     28.98 o 
   7   2   3     1390.32     1375.33     12.27 o 
   8   2   3     1165.85     1136.41     18.95 o 
   9   2   3       42.76       43.03      4.32 o 
  10   2   3      409.04      394.24      9.43 o 
  11   2   3       76.57       75.87     12.71 o 
  12   2   3       26.66       19.94      8.16 o 
  13   2   3       62.36       49.34     20.70 o 
   0   3   3     5320.38     5189.77     28.57 o 
   1   3   3     3414.70     3379.34     11.37 o 
   2   3   3      600.90      569.10      3.41 o 
   3   3   3       58.34       56.09      2.61 o 
   4   3   3        2.06        3.92      0.64 o 
   5   3   3      387.65      442.87      5.58 o 
   6   3   3      298.01      318.25      4.92 o 
   7   3   3      184.89      183.37      3.38 o 
   8   3   3      660.95      600.98      7.82 o 
   9   3   3       72.20       71.07      5.31 o 
  10   3   3       68.65       73.20     10.05 o 
  11   3   3      156.45      152.70     18.49 o 
  12   3   3       26.04       25.52      7.79 o 
  13   3   3       21.26       21.79     11.27 o 
   0   4   3     3820.32     3621.46     23.65 o 
   1   4   3     1513.97     1496.62      7.76 o 
   2   4   3     3811.52     3827.28     20.62 o 
   3   4   3     2526.18     2497.69     14.51 o 
   4   4   3     1887.79     1949.37     17.30 o 
   5   4   3     1150.42     1130.78     10.12 o 
   6   4   3      259.62      281.87      3.64 o 
   7   4   3       73.33       71.73      5.33 o 
   8   4   3      193.35      179.70      4.89 o 
   9   4   3      313.90      327.27      6.71 o 
  10   4   3        6.28        8.95      2.16 o 
  11   4   3       73.55       53.99      8.76 o 
  12   4   3       29.32       34.21      9.28 o 
   0   5   3       21.62       19.29      1.90 o 
   1   5   3     1127.05     1078.25      6.81 o 
   2   5   3     2022.62     2016.17     15.64 o 
   3   5   3      161.43      152.96      3.05 o 
   4   5   3      116.24      130.91      5.94 o 
   5   5   3      286.04      268.28      8.96 o 
   6   5   3      885.46      871.07      9.37 o 
   7   5   3       80.37       72.92      3.44 o 
   8   5   3      506.07      541.96      9.15 o 
   9   5   3      776.82      776.25      9.85 o 
  10   5   3       83.19       75.34     11.96 o 
  11   5   3      295.03      346.48     16.35 o 
  12   5   3       23.04       22.79      6.87 o 
   0   6   3      912.89      945.46     11.29 o 
   1   6   3     1687.88     1718.34     14.51 o 
   2   6   3     2392.78     2332.06     23.66 o 
   3   6   3     1044.01      961.31      7.58 o 
   4   6   3      679.84      696.04      7.43 o 
   5   6   3      815.69      811.30     13.78 o 
   6   6   3      132.74      115.57      4.76 o 
   7   6   3      322.13      312.15      6.26 o 
   8   6   3      868.50      885.09     11.29 o 
   9   6   3       80.88       72.94      7.39 o 
  10   6   3      122.74      118.86     16.82 o 
  11   6   3       65.65       63.97     12.33 o 
  12   6   3      164.14      185.39     13.00 o 
   0   7   3      847.99      870.63     15.08 o 
   1   7   3      139.47      148.89      6.36 o 
   2   7   3      173.86      177.26      5.10 o 
   3   7   3      287.85      275.32      5.81 o 
   4   7   3        1.63        3.94      1.04 o 
   5   7   3      234.31      230.86      3.55 o 
   6   7   3      261.50      257.34      7.60 o 
   7   7   3      150.78      159.75      8.24 o 
   8   7   3      340.33      324.16      8.69 o 
   9   7   3       19.37       18.20      3.64 o 
  10   7   3      104.90       74.61     13.44 o 
  11   7   3      104.60       89.67     20.28 o 
  12   7   3      201.77      180.25     32.05 o 
   0   8   3      238.87      254.95      9.51 o 
   1   8   3      118.32      118.84      7.13 o 
   2   8   3      117.27      128.52      7.27 o 
   3   8   3     1212.51     1231.88     12.74 o 
   4   8   3      266.35      267.00      4.63 o 
   5   8   3      216.94      186.50      7.44 o 
   6   8   3      227.76      216.17      6.10 o 
   7   8   3      248.29      258.89      9.57 o 
   8   8   3      116.53      110.57      8.86 o 
   9   8   3      150.47      162.71     14.86 o 
  10   8   3        8.90        7.00      3.07 o 
  11   8   3       71.12       72.11     18.54 o 
   0   9   3        7.06       22.50      4.03 o 
   1   9   3      582.11      555.39     10.45 o 
   2   9   3      272.28      279.77      6.96 o 
   3   9   3      366.60      340.34      6.50 o 
   4   9   3      118.12      111.69      6.72 o 
   5   9   3      629.64      595.17      9.51 o 
   6   9   3      452.92      458.12      8.98 o 
   7   9   3      235.07      192.27      8.65 o 
   8   9   3      378.32      380.02     10.38 o 
   9   9   3       70.87       76.38     10.84 o 
  10   9   3       19.72       17.53      5.06 o 
  11   9   3       96.83       89.36     22.10 o 
   0  10   3        0.04        3.31      2.26 o 
   1  10   3       23.28       27.82      3.24 o 
   2  10   3      780.64      806.34      9.99 o 
   3  10   3      556.95      561.92      8.68 o 
   4  10   3      567.02      567.79      8.35 o 
   5  10   3      104.43       98.31      5.41 o 
   6  10   3       69.17       74.90      6.80 o 
   7  10   3      752.90      742.86     14.21 o 
   8  10   3      213.19      201.33     13.02 o 
   9  10   3      180.80      159.07     18.53 o 
  10  10   3       11.74       14.30      5.00 o 
   0  11   3      137.11      121.77     13.17 o 
   1  11   3      448.53      439.29      9.96 o 
   2  11   3      241.40      236.07     10.47 o 
   3  11   3      198.27      226.21     11.13 o 
   4  11   3      692.07      662.21     12.05 o 
   5  11   3      219.12      233.93      7.11 o 
   6  11   3       95.26      101.78      9.34 o 
   7  11   3       13.52       15.28      2.80 o 
   8  11   3       57.18       49.96      5.58 o 
   9  11   3       46.87       47.84      7.39 o 
  10  11   3       57.55       50.92      9.07 o 
   0  12   3      586.35      581.07     14.61 o 
   1  12   3        1.32        5.48      2.07 o 
   2  12   3      234.09      249.27      8.22 o 
   3  12   3      106.02      117.79      9.75 o 
   4  12   3      289.96      300.39     11.34 o 
   5  12   3      137.50      139.93     10.90 o 
   6  12   3       51.55       47.91      5.07 o 
   7  12   3       90.67       86.05      9.96 o 
   8  12   3      205.95      207.84     14.81 o 
   9  12   3       99.53      105.26     15.81 o 
   0  13   3       75.03       82.10      9.48 o 
   1  13   3       22.94       34.33      3.26 o 
   2  13   3      198.90      200.23     11.19 o 
   3  13   3        7.57       11.61      2.03 o 
   4  13   3      182.88      168.19     10.63 o 
   5  13   3      157.86      158.99     13.85 o 
   6  13   3       66.40       62.61      7.06 o 
   7  13   3      115.81      119.56     12.44 o 
   8  13   3      366.36      393.73     18.60 o 
   0  14   3        8.02       10.82      3.28 o 
   1  14   3      406.09      434.01      9.67 o 
   2  14   3       68.69       81.45      7.10 o 
   3  14   3       25.12       31.94      3.83 o 
   4  14   3      189.62      196.82     12.77 o 
   5  14   3       81.29       80.80      8.58 o 
   6  14   3      185.80      184.26     14.84 o 
   7  14   3        9.99        8.75      2.63 o 
   8  14   3       20.39       20.27      4.01 o 
   0  15   3        3.90       12.48      4.54 o 
   1  15   3      126.87      126.53     11.86 o 
   2  15   3      358.83      374.31     10.20 o 
   3  15   3       61.87       69.57      6.92 o 
   4  15   3      289.98      323.86     12.62 o 
   5  15   3       54.16       50.59      6.30 o 
   6  15   3      132.75      135.39     17.59 o 
   0  16   3        6.19        6.92      2.78 o 
   1  16   3       12.52       14.19      2.35 o 
   2  16   3        6.65        8.07      2.10 o 
   3  16   3      210.25      203.15     15.89 o 
   4  16   3        7.12        8.59      2.79 o 
   5  16   3      273.22      276.19     21.92 o 
   0  17   3       21.04       19.71      4.80 o 
   1  17   3        9.60       11.11      2.51 o 
   2  17   3       45.93       42.36      5.67 o 
   3  17   3      107.28       89.92     11.47 o 
   0   0   4     4964.67     4832.74     67.62 o 
   1   0   4     5383.81     5160.39     26.97 o 
   2   0   4     3002.15     2843.43     24.71 o 
   3   0   4      655.91      586.00      5.40 o 
   4   0   4      690.98      692.88      8.75 o 
   5   0   4      329.10      315.64      6.98 o 
   6   0   4      740.50      821.98     11.66 o 
   7   0   4       21.51       25.74      3.57 o 
   8   0   4      279.84      255.36      8.13 o 
   9   0   4      358.70      338.25      9.44 o 
  10   0   4      168.25      170.69      9.48 o 
  11   0   4        0.13        2.62      4.45 o 
  12   0   4       49.67       48.61     12.72 o 
  13   0   4       24.45       19.57      8.94 o 
   0   1   4    11238.71    11194.59     92.30 o 
   1   1   4     2079.72     2050.49      7.91 o 
   2   1   4       17.70       22.32      1.41 o 
   3   1   4     1388.01     1279.67      6.78 o 
   4   1   4     3736.12     3809.17     26.03 o 
   5   1   4      130.92      110.59      2.49 o 
   6   1   4       84.34       85.25      2.93 o 
   7   1   4     1169.87     1200.94     12.17 o 
   8   1   4      305.66      325.97      7.76 o 
   9   1   4      148.44      131.46      6.00 o 
  10   1   4      279.41      297.93      6.36 o 
  11   1   4      127.49      110.88     19.43 o 
  12   1   4       79.69       63.26     12.43 o 
  13   1   4      150.76      110.15     41.63 o 
   0   2   4     5772.88     5698.99     35.15 o 
   1   2   4     4480.39     4274.58     23.21 o 
   2   2   4      962.69      935.24      6.06 o 
   3   2   4     3912.77     3841.34     32.17 o 
   4   2   4      282.69      290.72      3.32 o 
   5   2   4       15.51       11.69      0.91 o 
   6   2   4      552.08      591.10      6.24 o 
   7   2   4      255.57      270.60      4.26 o 
   8   2   4      174.89      168.39      3.15 o 
   9   2   4      341.21      302.20      6.56 o 
  10   2   4       77.26       75.69      8.60 o 
  11   2   4      104.33      115.54     17.24 o 
  12   2   4      108.77       88.21     16.59 o 
  13   2   4       30.45       29.04     15.45 o 
   0   3   4     1918.19     1757.73     10.89 o 
   1   3   4     3237.29     3068.62     12.76 o 
   2   3   4      856.44      838.97      4.60 o 
   3   3   4     4061.28     4232.91     24.85 o 
   4   3   4      350.87      333.10      4.48 o 
   5   3   4     1172.39     1252.12     12.06 o 
   6   3   4      385.08      373.04      6.46 o 
   7   3   4      266.81      254.06      4.38 o 
   8   3   4      105.82      101.52      3.03 o 
   9   3   4      234.76      222.67      5.74 o 
  10   3   4      185.76      206.00      9.81 o 
  11   3   4      146.73      127.32     15.75 o 
  12   3   4      190.52      166.96     38.74 o 
   0   4   4       24.31       31.97      2.53 o 
   1   4   4     4016.29     3989.38     23.92 o 
   2   4   4       40.53       40.00      2.06 o 
   3   4   4      258.24      254.78      3.53 o 
   4   4   4      537.49      521.49      9.96 o 
   5   4   4       11.50        7.90      1.01 o 
   6   4   4       27.98       34.07      2.47 o 
   7   4   4      839.80      866.06     11.32 o 
   8   4   4      293.60      307.08      7.72 o 
   9   4   4      841.26      842.72     17.56 o 
  10   4   4      224.01      229.00      8.27 o 
  11   4   4       74.71       69.57     11.30 o 
  12   4   4      272.11      284.07     15.93 o 
   0   5   4      441.31      449.51      8.94 o 
   1   5   4     4032.33     4012.51     33.61 o 
   2   5   4      661.37      661.07      9.61 o 
   3   5   4     2415.49     2461.73     20.20 o 
   4   5   4      771.25      803.91      9.37 o 
   5   5   4      143.24      134.21      4.03 o 
   6   5   4      852.06      862.14     18.11 o 
   7   5   4      207.10      213.83      5.93 o 
   8   5   4        1.55        4.01      1.71 o 
   9   5   4        8.79        8.50      1.66 o 
  10   5   4       84.99       71.76      9.37 o 
  11   5   4      157.94      143.62     18.80 o 
  12   5   4       76.13       60.00     11.81 o 
   0   6   4       93.67       89.32      7.53 o 
   1   6   4      623.93      678.63      9.01 o 
   2   6   4      625.90      621.77      8.85 o 
   3   6   4     1299.98     1270.18     12.42 o 
   4   6   4       70.61       79.40      3.39 o 
   5   6   4      560.43      571.67      8.17 o 
   6   6   4      120.40      134.41      6.57 o 
   7   6   4      290.76      261.67      7.80 o 
   8   6   4      260.24      257.16     12.87 o 
   9   6   4       34.03       38.35      4.63 o 
  10   6   4      102.37      109.71     14.48 o 
  11   6   4      170.73      186.39     23.06 o 
  12   6   4      195.58      184.27     32.53 o 
   0   7   4     2122.58     2097.36     22.88 o 
   1   7   4      855.35      894.86      9.21 o 
   2   7   4      754.43      772.83     11.32 o 
   3   7   4       36.24       47.72      3.33 o 
   4   7   4       12.64       13.44      1.44 o 
   5   7   4     1181.07     1264.63     17.71 o 
   6   7   4      818.11      850.36     10.01 o 
   7   7   4      518.09      519.24      9.65 o 
   8   7   4      195.26      182.92      9.57 o 
   9   7   4      167.15      164.10      8.24 o 
  10   7   4       95.81      105.46     14.91 o 
  11   7   4       64.51       47.14     13.08 o 
  12   7   4       16.75        8.47      5.33 o 
   0   8   4     4246.83     4211.30     28.29 o 
   1   8   4      473.02      467.61      7.12 o 
   2   8   4      219.74      204.26      5.04 o 
   3   8   4      111.24      109.69      5.58 o 
   4   8   4       25.21       33.24      2.72 o 
   5   8   4       45.09       40.67      2.59 o 
   6   8   4     1114.38     1048.19     14.73 o 
   7   8   4       13.01       12.37      1.84 o 
   8   8   4       28.67       25.80      3.28 o 
   9   8   4       85.52       91.94     10.40 o 
  10   8   4       71.98       84.95     14.31 o 
  11   8   4      161.68      163.65     24.10 o 
   0   9   4      637.35      644.06     12.53 o 
   1   9   4       14.11       17.65      2.11 o 
   2   9   4      764.00      759.71     10.86 o 
   3   9   4     1299.59     1251.88     14.98 o 
   4   9   4      802.59      817.76     10.28 o 
   5   9   4      796.02      811.79     11.70 o 
   6   9   4      178.98      181.52      9.71 o 
   7   9   4       91.85       86.97      5.25 o 
   8   9   4      105.63       97.45      9.70 o 
   9   9   4       25.06       23.72      4.12 o 
  10   9   4      120.00      112.49     18.19 o 
  11   9   4      172.55      169.41     35.10 o 
   0  10   4       12.66       15.92      2.73 o 
   1  10   4      638.11      623.44     11.44 o 
   2  10   4       85.59       89.30      7.65 o 
   3  10   4      539.97      519.80     11.00 o 
   4  10   4      457.86      463.88     13.16 o 
   5  10   4      229.09      217.12      7.51 o 
   6  10   4        7.37        8.75      2.12 o 
   7  10   4      135.17      121.25      7.15 o 
   8  10   4       69.03       66.45      7.38 o 
   9  10   4       70.80       68.76     15.57 o 
  10  10   4      170.96      178.70     21.60 o 
   0  11   4      150.34      179.20     17.76 o 
   1  11   4       46.36       48.93      4.44 o 
   2  11   4       68.85       69.88      5.95 o 
   3  11   4      315.75      320.72     10.92 o 
   4  11   4       98.45      108.73      8.34 o 
   5  11   4      154.33      146.61     10.74 o 
   6  11   4       92.72       94.40      6.89 o 
   7  11   4      244.42      246.89     10.95 o 
   8  11   4      214.83      231.97     16.28 o 
   9  11   4        8.46        9.12      3.26 o 
  10  11   4       51.86       53.07     12.67 o 
   0  12   4      113.12      113.21     13.18 o 
   1  12   4      294.15      286.26     10.95 o 
   2  12   4      146.15      135.42      9.40 o 
   3  12   4      431.84      427.37      9.47 o 
   4  12   4      253.10      261.89     12.46 o 
   5  12   4      655.99      635.02      9.98 o 
   6  12   4       14.64       18.21      2.76 o 
   7  12   4       28.01       24.65      3.47 o 
   8  12   4        3.67        6.22      2.75 o 
   9  12   4       38.94       41.22      7.52 o 
   0  13   4      104.33      118.67     13.87 o 
   1  13   4      186.52      198.32     10.91 o 
   2  13   4      247.15      256.18     11.88 o 
   3  13   4      510.42      499.45     10.31 o 
   4  13   4       74.11       80.64      9.12 o 
   5  13   4      346.93      362.83     10.14 o 
   6  13   4       34.09       33.97      4.14 o 
   7  13   4       48.25       42.31      6.10 o 
   8  13   4      183.78      197.57     21.92 o 
   0  14   4      192.43      202.57     17.23 o 
   1  14   4        5.87        8.36      2.00 o 
   2  14   4       99.04       89.73      9.06 o 
   3  14   4      252.59      255.58      9.49 o 
   4  14   4       67.97       72.30      6.32 o 
   5  14   4       51.15       59.01      6.25 o 
   6  14   4      155.69      152.93     13.57 o 
   7  14   4       15.04       15.26      3.22 o 
   0  15   4      448.12      442.31     40.53 o 
   1  15   4      163.54      175.41     11.95 o 
   2  15   4        2.70        7.82      2.01 o 
   3  15   4      108.90      111.14      9.75 o 
   4  15   4      293.31      331.35     17.49 o 
   5  15   4      589.91      586.56     11.24 o 
   6  15   4       83.44       73.80      8.61 o 
   0  16   4      142.14      134.72     16.54 o 
   1  16   4      166.33      146.22     14.22 o 
   2  16   4       22.11       15.61      3.08 o 
   3  16   4       50.54       40.90      5.47 o 
   4  16   4       16.65       15.36      3.21 o 
   5  16   4       20.29       18.76      3.19 o 
   0  17   4        3.59        5.68      2.87 o 
   1  17   4       99.38       83.88      9.70 o 
   2  17   4       42.91       38.06      6.09 o 
   1   0   5      204.30      201.06      3.63 o 
   2   0   5     1386.96     1401.52      8.54 o 
   3   0   5     1331.14     1274.63     11.29 o 
   4   0   5     2847.20     3023.35     23.04 o 
   5   0   5      137.90      148.26      3.64 o 
   6   0   5      461.41      472.71      6.26 o 
   7   0   5        3.34        4.33      1.60 o 
   8   0   5      120.71      121.59     11.38 o 
   9   0   5       52.45       44.69      7.02 o 
  10   0   5      152.45      127.33     11.33 o 
  11   0   5      695.90      790.80     29.98 o 
  12   0   5      123.03      137.50     34.71 o 
   0   1   5     1330.86     1399.42     15.08 o 
   1   1   5      127.51      123.38      2.30 o 
   2   1   5      808.25      787.29      6.34 o 
   3   1   5      364.03      381.10      3.47 o 
   4   1   5     2319.83     2380.83     20.68 o 
   5   1   5      121.87      119.65      2.70 o 
   6   1   5      773.51      757.25      7.52 o 
   7   1   5      214.20      234.29      4.97 o 
   8   1   5      187.53      179.80      6.42 o 
   9   1   5      273.14      265.94      5.90 o 
  10   1   5      226.03      249.95      9.10 o 
  11   1   5      107.56       92.39     19.63 o 
  12   1   5        9.27       10.36      3.37 o 
   0   2   5      187.48      169.18      3.68 o 
   1   2   5      914.09      864.29      4.66 o 
   2   2   5     1824.49     1809.34     10.56 o 
   3   2   5       58.02       58.79      2.74 o 
   4   2   5     2284.60     2422.38     17.63 o 
   5   2   5      428.14      458.21      4.62 o 
   6   2   5      248.14      259.94      6.75 o 
   7   2   5      323.38      342.50      5.47 o 
   8   2   5      290.04      268.66      7.94 o 
   9   2   5       44.42       44.10      4.25 o 
  10   2   5      115.37      132.50     12.82 o 
  11   2   5       64.60       74.00     11.74 o 
  12   2   5       33.93       26.68      7.82 o 
   0   3   5     1434.19     1479.78     16.91 o 
   1   3   5    14976.51    15350.44    113.79 o 
   2   3   5     2202.39     2174.03     14.05 o 
   3   3   5      101.49      102.97      3.29 o 
   4   3   5      300.50      318.41      5.10 o 
   5   3   5     1052.94     1084.24     12.68 o 
   6   3   5      192.29      210.33      4.07 o 
   7   3   5      663.57      672.31      9.25 o 
   8   3   5      468.38      480.18      8.53 o 
   9   3   5       35.70       42.77      5.44 o 
  10   3   5        9.00       13.38      2.98 o 
  11   3   5      174.18      168.37      7.51 o 
  12   3   5       17.14       11.95      4.26 o 
   0   4   5        0.71        6.60      1.39 o 
   1   4   5     1913.76     1879.30     11.98 o 
   2   4   5     2165.71     2300.64     17.73 o 
   3   4   5       44.68       47.55      2.88 o 
   4   4   5     1013.83     1060.49      9.22 o 
   5   4   5      722.78      704.87      8.22 o 
   6   4   5      220.64      219.49      3.99 o 
   7   4   5       47.36       52.00      4.14 o 
   8   4   5      192.75      188.21      6.56 o 
   9   4   5       53.39       55.25      6.75 o 
  10   4   5      238.65      222.98     17.35 o 
  11   4   5      132.03      133.91     18.74 o 
  12   4   5      114.48      102.58     31.04 o 
   0   5   5       30.84       26.12      2.91 o 
   1   5   5      291.31      319.36      4.76 o 
   2   5   5      994.74      969.94     13.29 o 
   3   5   5     1955.98     2008.54     16.25 o 
   4   5   5       44.46       68.46      5.34 o 
   5   5   5      895.13      910.03     11.13 o 
   6   5   5      361.83      383.01      7.81 o 
   7   5   5      903.64      890.04     11.95 o 
   8   5   5        8.23       10.66      1.94 o 
   9   5   5      742.50      743.81     19.16 o 
  10   5   5      126.05      108.10     11.76 o 
  11   5   5      291.53      316.91     14.19 o 
  12   5   5        1.54        4.39      2.40 o 
   0   6   5     1259.76     1250.53     18.25 o 
   1   6   5      771.96      818.38      8.93 o 
   2   6   5     1249.99     1311.91     10.06 o 
   3   6   5       95.65      104.58      5.15 o 
   4   6   5     1289.22     1300.29     16.89 o 
   5   6   5      384.63      375.51      6.87 o 
   6   6   5      193.94      193.85      6.50 o 
   7   6   5      355.95      323.16      8.35 o 
   8   6   5      188.98      190.52     11.56 o 
   9   6   5       99.33      107.02      9.47 o 
  10   6   5      504.41      536.62     23.32 o 
  11   6   5        0.74        3.41      3.21 o 
  12   6   5       38.42       32.64     11.78 o 
   0   7   5      458.07      459.70     20.10 o 
   1   7   5      402.94      414.01      6.04 o 
   2   7   5      366.66      389.56     11.46 o 
   3   7   5     2464.20     2557.80     28.12 o 
   4   7   5      368.75      359.62      6.08 o 
   5   7   5      917.08      888.68     12.18 o 
   6   7   5      255.49      233.11      7.72 o 
   7   7   5      876.88      879.35     11.36 o 
   8   7   5      174.79      192.19     12.22 o 
   9   7   5       61.93       70.67      7.24 o 
  10   7   5       41.11       46.41      8.12 o 
  11   7   5      130.69      120.38     21.80 o 
   0   8   5      299.19      323.70      8.79 o 
   1   8   5     1202.13     1265.33     14.12 o 
   2   8   5     1976.86     1963.47     26.13 o 
   3   8   5       19.20       21.46      2.09 o 
   4   8   5       56.47       59.30      4.09 o 
   5   8   5      748.80      770.82     12.08 o 
   6   8   5      183.45      190.77      7.00 o 
   7   8   5      247.23      260.14     11.27 o 
   8   8   5      430.33      433.99     10.85 o 
   9   8   5      215.38      224.29      7.15 o 
  10   8   5      105.58      101.15     16.23 o 
  11   8   5       93.92       97.82     27.95 o 
   0   9   5      643.41      599.05     14.03 o 
   1   9   5        8.40       12.93      1.72 o 
   2   9   5      210.17      204.54      6.96 o 
   3   9   5      176.05      192.97      6.87 o 
   4   9   5     1616.13     1549.23     14.70 o 
   5   9   5       86.68       96.05      4.85 o 
   6   9   5      309.36      299.96      9.60 o 
   7   9   5     1096.59     1139.68     11.35 o 
   8   9   5       71.40       89.82      9.17 o 
   9   9   5      312.77      312.46     23.13 o 
  10   9   5      205.57      203.41     20.16 o 
  11   9   5      112.38       95.38     21.48 o 
   0  10   5       84.91      104.77     11.45 o 
   1  10   5      685.68      682.71      9.82 o 
   2  10   5     1540.03     1560.61     18.40 o 
   3  10   5      891.34      866.39     11.93 o 
   4  10   5     2158.36     2136.42     20.61 o 
   5  10   5      560.72      574.72     11.33 o 
   6  10   5       59.30       51.15      4.81 o 
   7  10   5       85.68       71.38      7.37 o 
   8  10   5      192.27      186.59     11.43 o 
   9  10   5       96.25      101.57     15.81 o 
  10  10   5      168.74      184.02     28.12 o 
   0  11   5      268.54      265.45     16.81 o 
   1  11   5      122.02      120.91      7.89 o 
   2  11   5       20.33       20.98      2.60 o 
   3  11   5      254.42      243.10     12.02 o 
   4  11   5      310.68      320.07     10.16 o 
   5  11   5      984.60     1044.75     11.42 o 
   6  11   5      125.67      125.06     10.12 o 
   7  11   5       51.58       56.32      5.48 o 
   8  11   5       40.31       42.59      6.12 o 
   9  11   5      101.37       93.16     10.89 o 
   0  12   5      394.24      411.67     16.10 o 
   1  12   5      161.74      157.89     10.18 o 
   2  12   5       67.93       81.40      7.03 o 
   3  12   5      443.50      454.35      9.83 o 
   4  12   5      383.07      372.73     11.26 o 
   5  12   5      143.00      168.60      8.51 o 
   6  12   5       40.45       40.12      4.45 o 
   7  12   5      253.36      255.79     18.45 o 
   8  12   5       21.14       17.92      4.00 o 
   9  12   5       20.30       21.09      4.10 o 
   0  13   5       30.09       31.91      5.01 o 
   1  13   5      526.36      560.63     10.42 o 
   2  13   5        8.85       11.01      2.87 o 
   3  13   5       89.56       91.89      8.30 o 
   4  13   5       78.26       73.33      6.79 o 
   5  13   5       11.33        8.18      2.41 o 
   6  13   5      190.17      179.51     16.00 o 
   7  13   5      134.69      141.67     11.78 o 
   8  13   5        9.96        7.66      2.33 o 
   0  14   5       97.38      120.10     11.99 o 
   1  14   5      265.80      251.40     13.64 o 
   2  14   5       13.73       15.91      2.41 o 
   3  14   5       91.66      104.25     10.41 o 
   4  14   5       47.48       57.25      5.64 o 
   5  14   5      265.56      290.47     11.39 o 
   6  14   5      262.74      235.82     17.27 o 
   7  14   5        4.32        7.98      3.01 o 
   0  15   5       98.51       87.38      8.94 o 
   1  15   5       92.91       82.47      7.17 o 
   2  15   5        5.54        7.34      1.87 o 
   3  15   5      145.47      148.49     13.74 o 
   4  15   5       97.67      100.69      8.91 o 
   5  15   5      154.05      154.16     13.85 o 
   6  15   5       33.67       32.81      4.85 o 
   0  16   5       38.79       35.45      5.95 o 
   1  16   5       27.46       24.77      3.88 o 
   2  16   5       99.10       94.49      8.93 o 
   3  16   5       19.11       16.11      3.56 o 
   4  16   5      115.93      104.36     11.25 o 
   0  17   5        1.60        5.18      2.89 o 
   1  17   5       31.69       28.81      5.99 o 
   2  17   5       18.92       19.59      3.44 o 
   0   0   6       21.68       33.51      4.33 o 
   1   0   6        0.24        1.79      1.21 o 
   2   0   6     1246.86     1166.50     13.73 o 
   3   0   6        4.30        3.54      0.82 o 
   4   0   6      438.47      392.45      7.02 o 
   5   0   6      180.72      177.15      6.11 o 
   6   0   6     2552.81     2709.88     41.47 o 
   7   0   6      151.50      130.79      5.04 o 
   8   0   6        1.75        6.25      1.81 o 
   9   0   6       78.75       71.79     10.45 o 
  10   0   6      153.69      138.13     21.41 o 
  11   0   6      122.06      132.09     41.10 o 
  12   0   6        7.92        1.36      4.62 o 
   0   1   6       68.79       73.07      5.18 o 
   1   1   6      532.84      491.58      3.68 o 
   2   1   6     1017.99      991.06      6.54 o 
   3   1   6        1.83        8.63      1.51 o 
   4   1   6     1470.79     1450.53     11.33 o 
   5   1   6      562.85      579.39      5.75 o 
   6   1   6       97.06       93.06      2.65 o 
   7   1   6      350.83      325.28      4.40 o 
   8   1   6      902.04      923.82     13.27 o 
   9   1   6      493.54      504.54     12.93 o 
  10   1   6      134.58      120.10      6.78 o 
  11   1   6       14.91       18.33      5.39 o 
  12   1   6      222.12      249.35     11.21 o 
   0   2   6     3083.84     3235.52     27.87 o 
   1   2   6      975.89      927.61      9.74 o 
   2   2   6      308.61      317.19      3.12 o 
   3   2   6      218.03      203.31      4.03 o 
   4   2   6      379.14      340.64      4.52 o 
   5   2   6      723.21      716.44      7.21 o 
   6   2   6      310.47      339.94      5.50 o 
   7   2   6       58.89       55.09      3.35 o 
   8   2   6      308.16      291.54      8.07 o 
   9   2   6       72.96       65.68      7.53 o 
  10   2   6      183.40      188.65      8.91 o 
  11   2   6       63.27       54.65     12.42 o 
  12   2   6      137.89      132.32     24.03 o 
   0   3   6      829.86      894.90     19.60 o 
   1   3   6     3794.04     3900.08     26.97 o 
   2   3   6     1223.93     1164.27      9.02 o 
   3   3   6     2569.76     2737.40     32.99 o 
   4   3   6      955.10     1039.97      9.83 o 
   5   3   6      833.82      874.33      9.50 o 
   6   3   6        9.33        9.68      1.09 o 
   7   3   6      147.55      139.43      4.85 o 
   8   3   6      564.90      607.62      8.23 o 
   9   3   6      243.75      256.04     10.61 o 
  10   3   6       42.69       49.36      7.06 o 
  11   3   6      246.58      294.92     22.23 o 
  12   3   6      180.59      158.87     32.54 o 
   0   4   6    14582.34    15206.28    421.14 o 
   1   4   6     6103.68     6498.54     60.46 o 
   2   4   6     2355.10     2569.87     28.38 o 
   3   4   6      583.55      566.10      7.05 o 
   4   4   6     1121.37     1124.47     13.44 o 
   5   4   6      190.83      186.61      4.36 o 
   6   4   6     1974.77     2044.52     24.07 o 
   7   4   6      368.46      365.05      9.83 o 
   8   4   6     1310.10     1295.46     13.96 o 
   9   4   6      238.83      251.49     10.44 o 
  10   4   6      280.04      286.51     10.25 o 
  11   4   6       29.65       30.98      4.97 o 
  12   4   6      144.25      136.37     44.61 o 
   0   5   6      782.83      864.98     14.39 o 
   1   5   6     1066.10     1184.35     10.20 o 
   2   5   6      810.92      834.04      8.07 o 
   3   5   6      820.20      915.44     10.00 o 
   4   5   6      371.97      384.99      6.64 o 
   5   5   6      344.38      329.90      6.31 o 
   6   5   6      984.27      980.68     10.53 o 
   7   5   6      712.97      694.31      9.20 o 
   8   5   6      749.90      756.39     11.89 o 
   9   5   6      133.45      136.88     12.97 o 
  10   5   6      282.76      293.68     12.55 o 
  11   5   6      213.75      218.38      9.13 o 
  12   5   6       60.56       49.32     17.14 o 
   0   6   6     1516.83     1507.30     30.10 o 
   1   6   6      696.96      733.20     12.00 o 
   2   6   6     1612.08     1639.57     17.22 o 
   3   6   6      236.92      232.06      5.11 o 
   4   6   6      331.20      297.38      4.34 o 
   5   6   6      345.64      348.41      6.82 o 
   6   6   6      103.86       90.54      6.56 o 
   7   6   6      100.03       85.90      4.77 o 
   8   6   6       63.16       70.49      7.26 o 
   9   6   6      339.51      349.90      7.43 o 
  10   6   6      116.89      119.58     11.22 o 
  11   6   6       19.36       19.44      4.23 o 
   0   7   6      106.26      110.45     12.37 o 
   1   7   6      888.94      901.93     11.46 o 
   2   7   6      174.48      167.10      8.00 o 
   3   7   6       13.56       16.96      1.77 o 
   4   7   6      359.12      358.50      7.43 o 
   5   7   6      875.13      884.72     12.08 o 
   6   7   6      465.23      473.09     10.45 o 
   7   7   6      749.75      733.64     12.57 o 
   8   7   6       42.83       35.01      4.80 o 
   9   7   6       59.34       56.81      6.28 o 
  10   7   6       78.68       75.43     11.73 o 
  11   7   6      102.06       89.69     18.90 o 
   0   8   6     1601.87     1516.06     23.27 o 
   1   8   6      156.37      141.37      8.03 o 
   2   8   6      868.00      852.20     11.38 o 
   3   8   6     1179.12     1148.09     14.08 o 
   4   8   6      628.76      576.50      8.66 o 
   5   8   6      837.87      830.73     12.35 o 
   6   8   6      554.39      528.69      9.29 o 
   7   8   6       49.56       54.11      5.43 o 
   8   8   6       75.47       74.58      7.77 o 
   9   8   6       32.96       33.58      4.79 o 
  10   8   6       88.56       74.95     12.49 o 
  11   8   6        1.52        2.17      2.11 o 
   0   9   6     2515.03     2548.66     42.71 o 
   1   9   6      734.67      717.65     10.72 o 
   2   9   6      538.31      504.39      9.57 o 
   3   9   6     2163.82     2069.53     18.47 o 
   4   9   6      807.07      777.83     10.18 o 
   5   9   6      619.44      605.92      9.11 o 
   6   9   6      558.03      603.72     11.27 o 
   7   9   6      247.85      240.64      9.25 o 
   8   9   6       11.94       12.57      2.04 o 
   9   9   6        4.03        5.15      1.78 o 
  10   9   6       90.46       86.45     13.93 o 
   0  10   6        6.04        8.98      2.55 o 
   1  10   6      229.87      240.07      9.41 o 
   2  10   6      975.41      929.83     12.91 o 
   3  10   6     2207.79     2127.94     44.07 o 
   4  10   6      146.90      134.73      8.29 o 
   5  10   6     1428.63     1429.52     18.14 o 
   6  10   6       12.85       16.89      2.82 o 
   7  10   6       49.04       40.99      4.51 o 
   8  10   6       50.00       40.00      5.41 o 
   9  10   6      472.14      545.42     25.09 o 
  10  10   6       18.66       18.49      5.34 o 
   0  11   6     1726.82     1758.33     39.98 o 
   1  11   6      449.26      423.79     12.10 o 
   2  11   6      543.35      551.50      8.88 o 
   3  11   6      186.00      186.61      8.86 o 
   4  11   6      509.91      510.16     11.14 o 
   5  11   6      266.97      249.22     13.39 o 
   6  11   6       25.54       22.17      2.95 o 
   7  11   6       20.03       18.95      3.02 o 
   8  11   6       73.28       68.71      8.66 o 
   9  11   6       43.23       43.20      8.09 o 
   0  12   6      217.43      197.63     12.23 o 
   1  12   6      396.69      411.23     13.08 o 
   2  12   6      239.23      221.29      8.29 o 
   3  12   6      141.45      134.19     10.19 o 
   4  12   6      621.89      570.70     16.07 o 
   5  12   6      192.54      213.32     12.23 o 
   6  12   6      189.76      197.14     13.88 o 
   7  12   6      115.18      119.44     13.18 o 
   8  12   6        0.26        6.37      2.31 o 
   9  12   6      115.79      105.66     16.65 o 
   0  13   6      615.44      591.47     22.62 o 
   1  13   6       81.04       83.89      6.93 o 
   2  13   6      289.16      295.08     11.59 o 
   3  13   6      277.84      276.55      9.22 o 
   4  13   6       58.77       57.38      5.86 o 
   5  13   6       89.14       94.48      9.61 o 
   6  13   6      116.52      103.54     10.43 o 
   7  13   6      110.35      110.63     10.91 o 
   8  13   6       91.69       82.50     12.44 o 
   0  14   6      238.55      245.36     16.64 o 
   1  14   6      101.10      119.94      8.73 o 
   2  14   6        9.07        9.43      2.27 o 
   3  14   6      361.55      350.29     11.71 o 
   4  14   6       50.23       43.10      5.25 o 
   5  14   6      340.30      358.54     12.88 o 
   6  14   6       13.99       15.05      2.85 o 
   7  14   6       21.30       28.08      7.06 o 
   0  15   6       10.65       11.83      4.02 o 
   1  15   6      149.79      161.57     16.63 o 
   2  15   6       28.37       33.30      4.43 o 
   3  15   6       24.97       29.51      4.37 o 
   4  15   6      109.42      103.20      9.36 o 
   5  15   6       87.92       82.05     10.70 o 
   6  15   6       72.79       61.69      8.52 o 
   0  16   6       37.58       33.08      6.48 o 
   1  16   6      121.73      117.69     12.47 o 
   2  16   6      138.07      118.03     13.00 o 
   3  16   6       63.45       57.47      6.74 o 
   4  16   6      199.85      193.06     16.12 o 
   0  17   6        0.12        2.26      3.98 o 
   1   0   7      257.64      251.08      4.20 o 
   2   0   7        2.55        8.53      1.72 o 
   3   0   7     1876.81     1982.96     23.75 o 
   4   0   7      430.68      415.29      6.88 o 
   5   0   7      625.48      622.22     10.34 o 
   6   0   7       75.20       69.20      5.13 o 
   7   0   7      186.16      185.61      4.85 o 
   8   0   7      401.80      409.15     10.09 o 
   9   0   7        0.03        2.94      2.48 o 
  10   0   7        6.08       12.79      3.92 o 
  11   0   7       17.03       27.30     10.05 o 
  12   0   7        6.14        3.78      5.76 o 
   0   1   7      250.91      229.01      4.31 o 
   1   1   7      646.27      634.07      5.19 o 
   2   1   7      193.37      170.60      3.24 o 
   3   1   7      821.80      823.98      8.67 o 
   4   1   7      266.09      286.38      4.18 o 
   5   1   7      169.84      171.29      3.74 o 
   6   1   7      339.06      325.11      4.16 o 
   7   1   7      120.67      117.77      3.49 o 
   8   1   7       38.11       31.13      3.95 o 
   9   1   7       31.99       50.53      6.15 o 
  10   1   7      724.39      790.22     18.30 o 
  11   1   7      141.34      149.13     21.70 o 
  12   1   7       62.53       45.28     13.01 o 
   0   2   7      221.95      202.28      5.61 o 
   1   2   7      947.06      953.98      7.81 o 
   2   2   7     2220.24     2346.45     24.83 o 
   3   2   7      196.00      178.81      4.44 o 
   4   2   7      765.83      791.61      7.53 o 
   5   2   7      372.62      377.97      6.70 o 
   6   2   7      107.37      117.85      2.48 o 
   7   2   7       32.82       26.87      2.14 o 
   8   2   7      754.09      713.52     10.96 o 
   9   2   7       29.78       33.77      4.66 o 
  10   2   7      369.52      368.92     13.08 o 
  11   2   7       23.17       22.49      6.68 o 
  12   2   7       48.48       46.74     11.50 o 
   0   3   7    13603.97    14199.41    257.52 o 
   1   3   7      428.82      417.65      6.04 o 
   2   3   7     2151.85     2261.01     18.86 o 
   3   3   7       30.46       33.14      2.54 o 
   4   3   7      160.34      149.66      4.76 o 
   5   3   7      192.29      172.06      3.44 o 
   6   3   7       97.68       96.81      4.32 o 
   7   3   7     1226.55     1198.02     18.24 o 
   8   3   7      198.32      214.32      8.75 o 
   9   3   7      361.77      344.35      9.84 o 
  10   3   7       23.41       21.11      3.17 o 
  11   3   7      120.85      115.08     19.96 o 
  12   3   7       36.77       27.46     10.27 o 
   0   4   7       14.87       28.00      5.14 o 
   1   4   7     2624.12     2783.37     18.30 o 
   2   4   7     1125.87     1124.04      8.53 o 
   3   4   7     1291.85     1393.86     13.17 o 
   4   4   7      376.42      370.99      5.76 o 
   5   4   7      937.42      929.96     11.09 o 
   6   4   7      125.61      129.90      5.20 o 
   7   4   7      537.76      544.87      7.43 o 
   8   4   7      216.64      223.05      8.78 o 
   9   4   7      106.00      101.64     11.56 o 
  10   4   7       64.17       60.96      7.43 o 
  11   4   7      102.45       94.82     12.52 o 
  12   4   7       84.94       65.48     16.93 o 
   0   5   7        0.54        2.96      1.68 o 
   1   5   7      462.03      468.41      7.32 o 
   2   5   7      841.74      839.80      9.84 o 
   3   5   7      203.35      207.63      5.31 o 
   4   5   7      410.59      409.92      5.26 o 
   5   5   7      240.31      234.29      5.73 o 
   6   5   7       19.76       19.05      2.27 o 
   7   5   7      151.40      152.02      5.75 o 
   8   5   7      289.54      308.19      7.97 o 
   9   5   7      163.30      157.48     14.42 o 
  10   5   7      138.93      118.69     15.39 o 
  11   5   7       94.60       79.27     11.40 o 
   0   6   7      824.83      845.36     14.60 o 
   1   6   7        1.59        2.31      0.98 o 
   2   6   7      639.11      622.76      8.30 o 
   3   6   7       40.88       51.50      3.89 o 
   4   6   7     1844.88     1815.01     20.63 o 
   5   6   7      883.90      869.42     14.92 o 
   6   6   7     1189.84     1240.61     16.64 o 
   7   6   7      608.56      612.61     13.75 o 
   8   6   7      180.61      178.00     13.71 o 
   9   6   7      121.51      120.51     12.62 o 
  10   6   7       70.29       67.13     10.49 o 
  11   6   7       28.73       28.55      5.27 o 
   0   7   7       57.20       48.77      5.21 o 
   1   7   7       11.88       16.71      1.82 o 
   2   7   7     1090.45     1064.94     12.43 o 
   3   7   7      818.75      824.78     11.63 o 
   4   7   7      511.23      503.63      7.51 o 
   5   7   7     1052.20     1073.70     14.99 o 
   6   7   7      523.92      521.22      9.89 o 
   7   7   7        9.29        9.73      2.13 o 
   8   7   7      399.81      398.79     12.06 o 
   9   7   7      219.65      221.33     15.84 o 
  10   7   7       22.00       14.43      3.59 o 
  11   7   7       18.74       17.22      3.61 o 
   0   8   7      272.27      303.10     12.59 o 
   1   8   7      535.71      501.91      8.69 o 
   2   8   7      104.25      109.64      5.10 o 
   3   8   7      277.75      281.85      5.21 o 
   4   8   7      107.08       98.40      4.93 o 
   5   8   7      507.37      492.42      8.39 o 
   6   8   7      709.82      753.41     12.03 o 
   7   8   7      172.45      172.89      9.73 o 
   8   8   7      139.57      134.95     13.10 o 
   9   8   7       18.69       18.06      3.02 o 
  10   8   7       61.09       43.83      7.39 o 
  11   8   7       80.08       79.65     16.32 o 
   0   9   7        3.17        9.65      2.48 o 
   1   9   7     2280.24     2254.02     21.36 o 
   2   9   7      952.94      919.95     12.21 o 
   3   9   7     4909.32     4828.23     34.89 o 
   4   9   7      884.00      858.06      9.83 o 
   5   9   7      143.99      145.74     12.05 o 
   6   9   7       22.90       22.36      2.97 o 
   7   9   7      415.09      409.48      7.57 o 
   8   9   7       54.61       56.16      6.31 o 
   9   9   7       45.06       42.86      6.38 o 
  10   9   7       76.00       64.40     12.19 o 
   0  10   7      180.05      207.53     17.79 o 
   1  10   7     1625.15     1555.12     19.14 o 
   2  10   7      216.22      239.37     11.00 o 
   3  10   7       79.23       70.06      6.12 o 
   4  10   7      390.90      370.05     10.81 o 
   5  10   7      441.28      414.92      8.72 o 
   6  10   7       70.53       66.75      6.09 o 
   7  10   7      324.90      332.32     15.21 o 
   8  10   7       10.44       11.48      2.49 o 
   9  10   7       31.64       25.35      4.64 o 
  10  10   7      315.83      388.18     50.23 o 
   0  11   7      496.41      472.31     14.27 o 
   1  11   7      409.01      380.57      8.11 o 
   2  11   7      340.76      357.91     12.41 o 
   3  11   7      286.25      279.40     10.67 o 
   4  11   7      253.42      253.02     10.17 o 
   5  11   7      201.23      219.19     13.23 o 
   6  11   7       17.80       18.02      3.42 o 
   7  11   7        9.75       10.84      2.53 o 
   8  11   7       32.14       35.32      5.70 o 
   9  11   7       76.98       62.97     10.52 o 
   0  12   7       31.89       28.01      4.86 o 
   1  12   7      199.60      186.59     11.69 o 
   2  12   7       18.81       16.50      2.75 o 
   3  12   7      143.32      146.16     10.68 o 
   4  12   7      135.84      142.90      9.04 o 
   5  12   7      130.11      135.28     10.07 o 
   6  12   7       47.99       42.26      4.59 o 
   7  12   7       44.25       38.40      5.29 o 
   8  12   7      146.12      146.49     14.61 o 
   0  13   7       17.39       18.08      3.77 o 
   1  13   7       18.40       17.28      2.54 o 
   2  13   7      143.32      155.11     10.90 o 
   3  13   7      158.30      173.15     10.07 o 
   4  13   7       54.64       52.06      5.46 o 
   5  13   7      106.89       97.75      9.66 o 
   6  13   7      106.59      114.72     10.29 o 
   7  13   7      300.51      295.78     22.43 o 
   0  14   7        1.20        3.47      2.90 o 
   1  14   7       35.42       38.50      3.92 o 
   2  14   7       23.08       24.68      3.37 o 
   3  14   7        6.84        9.29      2.19 o 
   4  14   7       41.74       37.94      5.30 o 
   5  14   7        8.77       14.13      2.90 o 
   6  14   7        9.86       12.76      2.77 o 
   0  15   7      904.95      919.35     24.50 o 
   1  15   7       39.96       33.53      3.72 o 
   2  15   7      265.46      257.60     16.93 o 
   3  15   7       76.80       76.52      8.11 o 
   4  15   7      274.19      240.58     17.18 o 
   5  15   7      246.58      219.29     17.97 o 
   0  16   7       11.78        8.36      3.30 o 
   1  16   7      225.81      214.88     16.63 o 
   2  16   7       35.53       33.33      4.93 o 
   3  16   7       64.77       61.82      7.72 o 
   0   0   8      426.23      381.40     19.86 o 
   1   0   8      203.60      180.90      6.48 o 
   2   0   8       98.68       90.85      7.84 o 
   3   0   8      762.00      809.33     10.89 o 
   4   0   8      158.56      156.17      6.17 o 
   5   0   8        0.84        2.47      1.22 o 
   6   0   8      105.26      123.10      8.53 o 
   7   0   8      238.15      261.68      8.16 o 
   8   0   8      282.53      253.55     11.98 o 
   9   0   8      130.81      117.58      6.44 o 
  10   0   8       42.32       45.28      9.94 o 
  11   0   8      135.03      122.76     39.54 o 
  12   0   8      325.00      289.59     63.17 o 
   0   1   8     4313.05     4445.99     69.35 o 
   1   1   8       67.05       65.28      4.99 o 
   2   1   8      949.23      940.47      7.44 o 
   3   1   8      346.62      326.36      5.75 o 
   4   1   8      769.25      697.44     13.94 o 
   5   1   8      184.10      168.00      4.91 o 
   6   1   8      213.59      224.27      5.29 o 
   7   1   8      285.29      283.22      5.40 o 
   8   1   8      159.54      154.61      4.25 o 
   9   1   8      364.56      350.04      9.26 o 
  10   1   8      144.46      146.82     14.14 o 
  11   1   8       46.89       30.40      8.65 o 
  12   1   8        7.85       10.78      4.48 o 
   0   2   8      799.21      826.64     11.15 o 
   1   2   8       86.25       70.51      5.52 o 
   2   2   8      275.48      269.34      4.44 o 
   3   2   8     1307.91     1319.10     16.55 o 
   4   2   8      229.52      226.92      4.11 o 
   5   2   8       72.86       79.76      4.09 o 
   6   2   8      143.72      135.53      5.15 o 
   7   2   8      152.73      142.11      4.21 o 
   8   2   8      574.27      576.36      9.05 o 
   9   2   8      586.34      567.62      9.61 o 
  10   2   8       78.92       77.88     10.07 o 
  11   2   8        5.00        3.29      4.06 o 
  12   2   8      153.82      125.05     29.26 o 
   0   3   8      104.44       93.67      7.18 o 
   1   3   8     1139.36     1188.20     10.32 o 
   2   3   8       27.75       33.80      2.87 o 
   3   3   8       51.40       67.29      5.37 o 
   4   3   8     1166.42     1203.40     11.41 o 
   5   3   8      191.39      190.47      4.47 o 
   6   3   8      166.87      160.38      4.93 o 
   7   3   8      264.45      266.06      4.63 o 
   8   3   8      279.18      286.53      8.54 o 
   9   3   8       62.49       59.20      7.14 o 
  10   3   8      124.72      127.29      7.40 o 
  11   3   8       41.65       40.36      7.44 o 
  12   3   8       64.92       58.48     16.05 o 
   0   4   8       59.84       61.12      7.22 o 
   1   4   8      629.41      657.38      8.12 o 
   2   4   8      755.20      778.45      9.43 o 
   3   4   8      210.24      218.54      5.46 o 
   4   4   8      696.56      677.64      8.12 o 
   5   4   8      804.52      789.19     11.04 o 
   6   4   8      456.38      464.19     10.78 o 
   7   4   8      411.64      400.82      8.23 o 
   8   4   8      445.08      439.24      8.14 o 
   9   4   8      516.18      543.15      9.52 o 
  10   4   8       37.54       28.29      4.37 o 
  11   4   8      273.05      279.22     15.06 o 
   0   5   8      427.64      478.45      9.64 o 
   1   5   8      633.73      694.95      9.65 o 
   2   5   8      688.03      734.36      9.07 o 
   3   5   8      783.80      766.93      8.94 o 
   4   5   8      622.05      638.28      8.55 o 
   5   5   8      786.70      788.00     10.61 o 
   6   5   8      226.01      248.45      8.02 o 
   7   5   8       55.86       57.73      5.32 o 
   8   5   8       15.47       12.80      2.09 o 
   9   5   8      173.93      156.73     13.67 o 
  10   5   8        5.49        5.13      1.93 o 
  11   5   8      104.14       93.96     18.86 o 
   0   6   8        5.27        7.70      2.12 o 
   1   6   8      139.32      138.95      8.36 o 
   2   6   8     2428.76     2412.58     25.41 o 
   3   6   8       18.06       18.98      1.88 o 
   4   6   8      451.01      461.39      6.86 o 
   5   6   8      426.59      412.92      8.10 o 
   6   6   8     1756.04     1833.43     18.35 o 
   7   6   8      219.26      220.07      5.49 o 
   8   6   8      387.65      362.83      8.83 o 
   9   6   8       55.17       45.43      6.04 o 
  10   6   8       32.61       28.91      4.44 o 
  11   6   8      108.36       92.99     16.60 o 
   0   7   8        3.74       11.94      3.36 o 
   1   7   8      868.46      889.57     12.10 o 
   2   7   8      417.88      443.39      9.03 o 
   3   7   8       54.13       64.29      5.15 o 
   4   7   8      223.90      218.91      4.37 o 
   5   7   8      395.74      421.48     10.18 o 
   6   7   8      147.55      129.09      9.77 o 
   7   7   8      222.29      247.77      6.99 o 
   8   7   8       11.72       11.73      2.60 o 
   9   7   8       38.29       38.19      5.36 o 
  10   7   8      110.11       93.84     14.77 o 
  11   7   8       65.86       57.15     10.78 o 
   0   8   8     1545.50     1470.98     27.37 o 
   1   8   8      620.55      626.44     10.57 o 
   2   8   8     2075.38     2046.41     19.40 o 
   3   8   8       73.65       74.68      5.01 o 
   4   8   8     1217.24     1153.58     13.61 o 
   5   8   8      166.80      160.96     11.27 o 
   6   8   8      184.01      176.37      6.62 o 
   7   8   8      246.84      268.60      8.65 o 
   8   8   8       19.72       20.92      3.62 o 
   9   8   8       68.04       63.71      9.95 o 
  10   8   8       14.07       17.36      3.41 o 
   0   9   8     2599.44     2503.25     39.95 o 
   1   9   8       56.50       68.38      5.61 o 
   2   9   8      189.80      182.19      9.01 o 
   3   9   8      377.79      366.07      9.72 o 
   4   9   8       35.75       27.96      2.98 o 
   5   9   8        4.96        7.55      2.39 o 
   6   9   8       18.99       19.96      2.83 o 
   7   9   8       99.80      103.22      9.26 o 
   8   9   8      133.24      144.39     14.34 o 
   9   9   8       52.41       46.71      6.67 o 
  10   9   8       69.27       62.26     12.32 o 
   0  10   8     1190.79     1235.71     23.82 o 
   1  10   8      213.42      188.33     10.68 o 
   2  10   8      513.32      512.84      8.24 o 
   3  10   8      343.35      319.85      9.99 o 
   4  10   8       77.87       82.28      7.48 o 
   5  10   8       81.04       79.50      7.25 o 
   6  10   8       58.63       60.75      5.24 o 
   7  10   8      161.80      168.91     14.11 o 
   8  10   8       79.46       86.78     10.60 o 
   9  10   8       14.21       15.42      3.95 o 
   0  11   8       46.54       57.16      6.50 o 
   1  11   8      107.20       98.91      7.46 o 
   2  11   8      140.37      120.46      6.78 o 
   3  11   8       27.85       21.42      3.02 o 
   4  11   8       26.96       22.57      3.21 o 
   5  11   8      496.23      507.53     10.43 o 
   6  11   8      124.89      134.03     12.42 o 
   7  11   8       86.50       85.15      9.56 o 
   8  11   8      174.98      172.32     14.50 o 
   9  11   8      248.00      249.69     35.64 o 
   0  12   8       71.03       79.85      8.70 o 
   1  12   8      522.79      502.71     14.16 o 
   2  12   8      355.28      357.49      8.12 o 
   3  12   8       28.28       36.54      3.94 o 
   4  12   8      110.53      102.71      9.67 o 
   5  12   8      142.69      140.40     12.02 o 
   6  12   8       19.31       21.41      4.05 o 
   7  12   8      181.16      184.32     12.90 o 
   8  12   8       27.86       24.33      4.58 o 
   0  13   8      131.46      143.88     14.04 o 
   1  13   8       14.54       16.55      2.35 o 
   2  13   8      102.35       93.04      8.26 o 
   3  13   8      112.86      116.72     10.48 o 
   4  13   8      875.29      950.05     15.15 o 
   5  13   8       37.95       29.04      3.84 o 
   6  13   8       28.74       33.49      4.52 o 
   7  13   8        8.91        8.52      2.48 o 
   0  14   8        2.94        7.63      2.72 o 
   1  14   8      367.53      366.80     11.64 o 
   2  14   8       90.68       79.66      7.36 o 
   3  14   8       31.18       32.27      4.28 o 
   4  14   8       64.43       66.23      7.03 o 
   5  14   8      248.10      229.27     19.19 o 
   6  14   8      175.72      157.91     16.05 o 
   0  15   8       61.34       67.92     10.19 o 
   1  15   8        8.68       10.04      2.62 o 
   2  15   8      156.06      145.54     13.35 o 
   3  15   8       28.21       27.02      3.42 o 
   4  15   8       78.34       62.87      8.81 o 
   0  16   8       22.56       19.72      5.56 o 
   1  16   8       31.94       29.97      4.46 o 
   2  16   8       29.17       23.07      3.81 o 
   1   0   9     3693.42     3838.27     36.84 o 
   2   0   9      105.65      121.72     11.19 o 
   3   0   9      257.58      265.04      8.27 o 
   4   0   9      687.03      687.94     25.61 o 
   5   0   9      309.25      330.94      9.58 o 
   6   0   9      121.14      120.92      5.25 o 
   7   0   9      171.58      167.02      8.98 o 
   8   0   9       10.84       15.32      3.17 o 
   9   0   9       52.31       53.00      9.69 o 
  10   0   9        0.00        5.66      3.16 o 
  11   0   9       76.06       70.07     25.77 o 
  12   0   9       68.49       47.14     23.55 o 
   0   1   9       28.55       26.62      3.78 o 
   1   1   9       93.96      108.54      7.38 o 
   2   1   9      117.33      138.47      7.21 o 
   3   1   9      356.93      378.45      5.69 o 
   4   1   9     1499.51     1516.31     17.46 o 
   5   1   9        9.09        9.42      1.14 o 
   6   1   9      120.28      132.93      5.68 o 
   7   1   9      236.88      248.25      5.66 o 
   8   1   9      145.20      129.74      5.51 o 
   9   1   9      474.82      422.45     15.62 o 
  10   1   9       98.06       98.25     11.28 o 
  11   1   9      151.74      141.57     19.96 o 
   0   2   9     1537.99     1565.08     17.77 o 
   1   2   9       69.67       73.08      5.84 o 
   2   2   9     1814.30     1836.25     18.87 o 
   3   2   9      431.95      447.14     17.05 o 
   4   2   9      111.26      121.13      6.29 o 
   5   2   9       31.38       28.31      2.40 o 
   6   2   9      168.21      162.25      6.04 o 
   7   2   9      182.65      201.47      4.09 o 
   8   2   9      440.00      454.89     10.54 o 
   9   2   9      547.77      575.00     11.01 o 
  10   2   9       51.83       48.96      8.14 o 
  11   2   9      127.47      116.11     17.35 o 
   0   3   9      170.27      188.58      6.75 o 
   1   3   9      893.85      878.93     11.41 o 
   2   3   9       14.47       10.60      1.49 o 
   3   3   9     1300.46     1336.64     16.03 o 
   4   3   9       75.64       71.13      4.37 o 
   5   3   9        0.96        2.14      0.94 o 
   6   3   9       90.45       77.16      4.20 o 
   7   3   9       25.26       25.72      2.86 o 
   8   3   9        6.44        6.43      1.61 o 
   9   3   9       24.89       31.29      4.31 o 
  10   3   9       34.81       36.13      6.38 o 
  11   3   9       83.53       62.09      9.87 o 
   0   4   9      349.78      339.47     10.19 o 
   1   4   9       65.16       72.31      5.20 o 
   2   4   9       98.45       95.57      5.70 o 
   3   4   9      341.60      340.56      7.42 o 
   4   4   9      407.71      467.57      7.82 o 
   5   4   9      948.46      924.13      9.18 o 
   6   4   9      124.80      125.74      6.07 o 
   7   4   9      123.26      125.30      4.30 o 
   8   4   9      150.15      141.80     11.57 o 
   9   4   9      105.88      105.39     10.98 o 
  10   4   9      102.14       94.40     10.47 o 
  11   4   9      198.52      192.01     21.13 o 
   0   5   9      238.52      267.53      9.45 o 
   1   5   9      808.61      810.20     10.70 o 
   2   5   9      401.13      410.81      6.86 o 
   3   5   9      436.65      453.95      7.72 o 
   4   5   9     1096.12     1083.81     11.32 o 
   5   5   9     1188.47     1188.50     15.69 o 
   6   5   9     1276.33     1275.78     13.67 o 
   7   5   9      785.91      741.24     12.25 o 
   8   5   9      146.64      147.89     12.75 o 
   9   5   9       76.69       83.23      9.10 o 
  10   5   9       20.68       19.86      3.75 o 
  11   5   9       83.66       68.19     14.02 o 
   0   6   9        0.30        8.31      2.28 o 
   1   6   9      287.85      290.95      8.77 o 
   2   6   9      420.61      428.79      8.51 o 
   3   6   9      338.29      326.17      7.32 o 
   4   6   9     1074.92     1059.67     12.35 o 
   5   6   9     1113.40     1120.08     15.34 o 
   6   6   9      485.92      527.31      9.61 o 
   7   6   9       88.64       85.05      5.98 o 
   8   6   9        9.76       11.55      2.44 o 
   9   6   9      104.57       80.04      9.72 o 
  10   6   9       22.72       17.47      3.43 o 
  11   6   9      288.16      261.24     29.10 o 
   0   7   9      163.17      156.50     10.07 o 
   1   7   9      450.97      475.74      8.98 o 
   2   7   9       87.23       83.36      6.21 o 
   3   7   9        0.27        3.30      1.18 o 
   4   7   9     1062.89     1041.60     14.45 o 
   5   7   9      150.55      153.58     11.99 o 
   6   7   9      591.25      594.63      8.90 o 
   7   7   9      105.50       97.57      9.46 o 
   8   7   9       20.39       22.61      3.20 o 
   9   7   9       70.76       70.43     11.77 o 
  10   7   9      101.93      101.51     13.28 o 
   0   8   9      314.17      310.49     10.45 o 
   1   8   9      385.65      361.57      8.57 o 
   2   8   9      523.31      510.00      9.56 o 
   3   8   9       59.16       61.69      4.44 o 
   4   8   9      621.16      587.24      8.06 o 
   5   8   9       32.74       35.21      3.62 o 
   6   8   9        9.03        5.84      1.91 o 
   7   8   9      197.88      208.62     12.89 o 
   8   8   9      475.36      515.21     11.27 o 
   9   8   9       68.28       67.11      9.63 o 
  10   8   9       15.02       12.85      3.55 o 
   0   9   9        0.45        7.62      2.96 o 
   1   9   9      203.31      208.94     10.84 o 
   2   9   9      741.96      731.10      9.46 o 
   3   9   9      104.20       97.54      7.20 o 
   4   9   9      587.02      572.39     15.23 o 
   5   9   9        7.34       12.56      2.37 o 
   6   9   9        1.39        4.46      2.01 o 
   7   9   9       55.16       54.62      5.98 o 
   8   9   9      254.03      272.42     10.34 o 
   9   9   9      128.25      104.45     14.44 o 
   0  10   9       13.48       11.94      3.11 o 
   1  10   9      254.92      242.51      9.76 o 
   2  10   9       10.24       15.01      2.02 o 
   3  10   9      109.48      108.18      7.73 o 
   4  10   9      155.98      163.48     12.48 o 
   5  10   9      226.54      214.13      9.88 o 
   6  10   9      168.78      164.20      8.75 o 
   7  10   9       31.84       33.75      4.55 o 
   8  10   9      142.18      125.36     14.62 o 
   9  10   9       49.05       38.44      7.51 o 
   0  11   9      370.86      353.76     14.22 o 
   1  11   9      276.38      286.29     10.53 o 
   2  11   9       23.52       30.08      3.39 o 
   3  11   9      400.56      374.50     11.39 o 
   4  11   9       49.76       51.32      4.84 o 
   5  11   9      156.02      157.80     12.51 o 
   6  11   9      196.24      188.06     13.66 o 
   7  11   9      266.25      280.18     18.70 o 
   8  11   9       58.39       45.05      6.28 o 
   0  12   9       10.59       10.16      2.82 o 
   1  12   9      173.02      169.65     12.12 o 
   2  12   9      491.37      507.17     13.86 o 
   3  12   9      811.66      828.52     15.18 o 
   4  12   9      126.23      125.35     10.87 o 
   5  12   9      165.96      180.54     13.81 o 
   6  12   9       60.84       54.48      5.90 o 
   7  12   9       78.70       74.25     10.57 o 
   0  13   9       18.07       17.26      3.33 o 
   1  13   9       59.46       48.68      5.09 o 
   2  13   9       44.64       48.33      5.58 o 
   3  13   9       53.35       47.92      5.58 o 
   4  13   9       93.16      105.82      9.19 o 
   5  13   9       38.36       42.72      5.12 o 
   6  13   9       21.02       23.06      3.63 o 
   0  14   9       11.96        8.70      2.78 o 
   1  14   9      107.19      109.94      8.91 o 
   2  14   9      311.65      322.55     17.70 o 
   3  14   9        6.33        6.88      2.84 o 
   4  14   9      127.74      118.60      9.53 o 
   5  14   9       79.89       68.72      7.57 o 
   0  15   9      109.15       88.73     13.11 o 
   1  15   9      159.54      153.67     12.63 o 
   2  15   9       35.49       32.45      4.18 o 
   3  15   9       23.51       24.70      4.13 o 
   4  15   9      608.49      639.45     12.20 o 
   0   0  10      816.07      806.44     23.20 o 
   1   0  10     1148.47     1130.94     18.27 o 
   2   0  10      309.61      314.99      8.94 o 
   3   0  10      175.48      177.98      8.82 o 
   4   0  10       68.11       81.13      8.30 o 
   5   0  10      679.46      665.34     19.14 o 
   6   0  10       28.50       31.74      4.14 o 
   7   0  10        4.19        4.68      2.06 o 
   8   0  10      895.42      937.97     13.55 o 
   9   0  10       49.77       35.05      9.71 o 
  10   0  10       45.63       43.37      8.96 o 
  11   0  10       58.99       56.72     16.54 o 
   0   1  10        0.28        2.94      1.84 o 
   1   1  10      341.94      358.49      7.03 o 
   2   1  10      785.56      842.47     13.39 o 
   3   1  10      416.75      404.30      7.46 o 
   4   1  10      619.42      605.94      9.40 o 
   5   1  10      654.84      665.61      8.54 o 
   6   1  10       21.49       22.78      2.26 o 
   7   1  10      145.43      140.36      3.79 o 
   8   1  10       63.08       68.11      7.89 o 
   9   1  10      158.35      150.64     14.05 o 
  10   1  10      108.61       96.82     16.82 o 
  11   1  10       39.00       34.06      6.49 o 
   0   2  10        0.31        2.27      2.04 o 
   1   2  10       54.19       50.59      4.01 o 
   2   2  10      129.37      160.05      9.13 o 
   3   2  10      135.28      122.74      6.95 o 
   4   2  10     1320.07     1343.50     17.87 o 
   5   2  10        3.33        5.66      1.35 o 
   6   2  10      218.99      220.98      6.45 o 
   7   2  10       55.04       60.63      4.50 o 
   8   2  10       26.23       24.77      3.35 o 
   9   2  10      155.96      154.15      9.03 o 
  10   2  10       41.89       45.10      8.34 o 
  11   2  10      119.11      117.20     14.32 o 
   0   3  10      940.84      924.32     17.73 o 
   1   3  10      923.64      956.62     12.82 o 
   2   3  10       83.64      103.20      6.77 o 
   3   3  10       31.12       31.03      3.13 o 
   4   3  10      222.78      228.81      6.48 o 
   5   3  10       72.81       63.87      4.54 o 
   6   3  10      560.46      597.40      7.25 o 
   7   3  10      205.70      204.68      5.75 o 
   8   3  10      351.42      371.71      7.49 o 
   9   3  10       61.61       52.28      5.65 o 
  10   3  10      320.41      353.38     15.98 o 
  11   3  10       48.94       36.34      7.07 o 
   0   4  10      245.42      235.35      6.72 o 
   1   4  10      286.49      264.61      7.08 o 
   2   4  10      224.20      248.25      6.65 o 
   3   4  10      254.47      250.39      8.05 o 
   4   4  10       59.47       69.34      5.20 o 
   5   4  10      108.91      114.59      5.20 o 
   6   4  10      597.55      562.01      9.68 o 
   7   4  10      266.65      286.67      6.65 o 
   8   4  10        7.39       13.39      2.16 o 
   9   4  10      124.34      122.46     11.10 o 
  10   4  10      169.62      169.89     16.96 o 
  11   4  10        8.46        9.06      3.88 o 
   0   5  10      104.19      101.79     12.41 o 
   1   5  10      483.74      483.59     10.62 o 
   2   5  10      571.93      566.49      8.84 o 
   3   5  10      416.78      398.21      7.46 o 
   4   5  10      151.88      161.74      5.93 o 
   5   5  10      195.88      190.14      6.14 o 
   6   5  10       63.15       70.84      5.19 o 
   7   5  10       22.92       25.11      3.26 o 
   8   5  10       92.31      102.05     10.65 o 
   9   5  10       32.60       31.70      4.47 o 
  10   5  10      218.88      218.43     17.70 o 
  11   5  10       74.50       55.22     11.56 o 
   0   6  10        3.30       16.76      3.23 o 
   1   6  10      302.13      304.31      6.40 o 
   2   6  10      376.21      370.74      6.87 o 
   3   6  10      894.38      895.21     10.42 o 
   4   6  10      652.41      632.57     16.31 o 
   5   6  10      274.43      278.28      9.74 o 
   6   6  10      515.22      485.83      8.72 o 
   7   6  10      107.42      119.91     11.38 o 
   8   6  10       27.37       32.81      4.29 o 
   9   6  10      127.12      119.89     13.10 o 
  10   6  10       53.67       44.43      6.93 o 
   0   7  10      100.66      102.67     10.23 o 
   1   7  10       19.01       20.36      2.46 o 
   2   7  10       18.81       20.43      2.56 o 
   3   7  10     1022.58      993.77     12.82 o 
   4   7  10      456.81      429.51     11.49 o 
   5   7  10      694.46      656.99     13.58 o 
   6   7  10      251.76      275.07     10.17 o 
   7   7  10       35.11       24.53      3.63 o 
   8   7  10       25.14       28.40      4.41 o 
   9   7  10       25.10       25.72      4.36 o 
  10   7  10        0.70        4.88      2.62 o 
   0   8  10      141.83      147.75     12.97 o 
   1   8  10       98.42      103.50      8.13 o 
   2   8  10       82.41       81.53      6.37 o 
   3   8  10      600.96      583.18      9.01 o 
   4   8  10       49.02       42.63      4.54 o 
   5   8  10        8.12       13.20      2.36 o 
   6   8  10      386.09      384.40      9.25 o 
   7   8  10       53.55       62.25      6.96 o 
   8   8  10       67.81       77.44     10.87 o 
   9   8  10      113.91      107.62     13.86 o 
  10   8  10        7.77        7.36      2.62 o 
   0   9  10       35.00       34.95      4.44 o 
   1   9  10      559.79      555.33      8.77 o 
   2   9  10      627.98      592.46      9.59 o 
   3   9  10       13.78        9.98      1.91 o 
   4   9  10       35.24       33.16      3.54 o 
   5   9  10       99.29       98.93      8.08 o 
   6   9  10      168.75      159.61     10.45 o 
   7   9  10       52.62       67.49      7.16 o 
   8   9  10       66.90       61.00      7.78 o 
   9   9  10      105.81       78.33     11.26 o 
   0  10  10        2.75        8.93      3.00 o 
   1  10  10       42.50       38.20      3.84 o 
   2  10  10      706.81      687.20     10.96 o 
   3  10  10       80.30       83.28      7.27 o 
   4  10  10      303.02      308.81     12.00 o 
   5  10  10       62.77       63.25      6.97 o 
   6  10  10      314.07      321.48     12.55 o 
   7  10  10       29.12       32.11      4.79 o 
   8  10  10       24.74       25.93      4.18 o 
   0  11  10       18.80       25.11      3.92 o 
   1  11  10      181.34      179.64     10.38 o 
   2  11  10       98.18       88.06      7.38 o 
   3  11  10       68.77       66.15      6.29 o 
   4  11  10      195.70      204.64     14.06 o 
   5  11  10       57.31       63.55      6.39 o 
   6  11  10       47.06       51.77      5.96 o 
   7  11  10      101.75      100.16     10.67 o 
   8  11  10       14.54       13.92      3.04 o 
   0  12  10       68.62       55.40      7.87 o 
   1  12  10      119.01      136.57      9.50 o 
   2  12  10      169.77      179.38     14.51 o 
   3  12  10        4.70        8.02      2.57 o 
   4  12  10      111.96      107.98      9.63 o 
   5  12  10       24.80       27.56      3.18 o 
   6  12  10       23.59       21.04      3.01 o 
   7  12  10      127.30      121.49     12.99 o 
   0  13  10      293.15      289.56     22.67 o 
   1  13  10      365.01      368.24      9.47 o 
   2  13  10       34.10       44.42      4.71 o 
   3  13  10       33.33       23.88      3.36 o 
   4  13  10      232.29      243.00     15.43 o 
   5  13  10      190.38      192.13     18.39 o 
   6  13  10       10.48       10.54      2.71 o 
   0  14  10      139.06      137.58     11.81 o 
   1  14  10       53.22       53.67      5.82 o 
   2  14  10       12.63       12.17      2.93 o 
   3  14  10      188.87      179.50     15.39 o 
   4  14  10      159.02      162.95     14.49 o 
   5  14  10      237.65      222.14     17.79 o 
   0  15  10       76.25       59.53      9.48 o 
   1  15  10       15.06       10.38      2.69 o 
   2  15  10      171.62      150.34     14.81 o 
   3  15  10      134.09      114.85     10.39 o 
   1   0  11       15.76       22.78      3.64 o 
   2   0  11        7.58       11.45      2.86 o 
   3   0  11      560.38      547.18     13.64 o 
   4   0  11     2948.99     3084.30     26.31 o 
   5   0  11      216.49      232.57      8.36 o 
   6   0  11     1278.36     1246.16     16.90 o 
   7   0  11       89.59       81.31      9.90 o 
   8   0  11       10.64       18.17      4.75 o 
   9   0  11      162.54      191.19     20.79 o 
  10   0  11        9.18       13.38      4.13 o 
  11   0  11      203.51      232.08     54.18 o 
   0   1  11      669.40      707.43     13.15 o 
   1   1  11     1521.91     1493.07     16.63 o 
   2   1  11       96.82       98.34      7.32 o 
   3   1  11      284.22      283.75      5.75 o 
   4   1  11      985.67      964.37     12.48 o 
   5   1  11       11.47        9.29      2.02 o 
   6   1  11       31.26       32.95      3.18 o 
   7   1  11      289.32      292.21      6.03 o 
   8   1  11       56.58       53.51      5.55 o 
   9   1  11        7.49       12.65      3.39 o 
  10   1  11       46.19       42.57      8.42 o 
  11   1  11       54.93       58.74     12.48 o 
   0   2  11     1012.15     1031.51     18.64 o 
   1   2  11      372.34      342.73      6.86 o 
   2   2  11      308.80      316.14      9.62 o 
   3   2  11      346.90      363.51      7.07 o 
   4   2  11      189.58      166.83      7.87 o 
   5   2  11      143.63      137.57      7.90 o 
   6   2  11      263.34      267.52      6.71 o 
   7   2  11      455.55      432.19      9.07 o 
   8   2  11      376.64      384.99     10.81 o 
   9   2  11       93.66      101.93     11.46 o 
  10   2  11      101.47       94.99     10.53 o 
  11   2  11       16.74       26.17      8.89 o 
   0   3  11       80.40       86.57      9.12 o 
   1   3  11      296.24      301.73      6.58 o 
   2   3  11      723.22      762.42     12.87 o 
   3   3  11      210.65      236.98     12.70 o 
   4   3  11      244.32      231.79      6.51 o 
   5   3  11       53.25       49.57      4.97 o 
   6   3  11      308.96      325.49      7.69 o 
   7   3  11       63.87       63.09      6.10 o 
   8   3  11       40.26       51.91      5.68 o 
   9   3  11       87.89       86.97     10.66 o 
  10   3  11       20.36       12.79      3.80 o 
  11   3  11       31.60       25.16      5.77 o 
   0   4  11      634.58      649.93     13.83 o 
   1   4  11      178.67      181.62      7.16 o 
   2   4  11      749.88      750.48      9.54 o 
   3   4  11      224.05      224.09      7.89 o 
   4   4  11     1311.17     1300.40     26.33 o 
   5   4  11     1151.85     1142.04     12.66 o 
   6   4  11      194.59      188.76     12.02 o 
   7   4  11       65.23       71.94      7.25 o 
   8   4  11      204.48      201.42      7.43 o 
   9   4  11      119.99      103.04     11.30 o 
  10   4  11       69.99       73.89     10.70 o 
   0   5  11        2.98        7.03      2.51 o 
   1   5  11      405.90      403.87      8.20 o 
   2   5  11       13.77       13.59      2.13 o 
   3   5  11      248.36      238.29      5.38 o 
   4   5  11     1279.68     1285.22     13.41 o 
   5   5  11       59.78       53.39      4.98 o 
   6   5  11       86.26       93.07      8.22 o 
   7   5  11       58.76       52.57      5.37 o 
   8   5  11       34.05       29.21      4.01 o 
   9   5  11       70.58       71.21      8.27 o 
  10   5  11       83.03       76.49     10.05 o 
   0   6  11      697.82      723.32     13.25 o 
   1   6  11       41.90       41.90      4.50 o 
   2   6  11      261.78      266.52      6.87 o 
   3   6  11      803.69      757.97     12.18 o 
   4   6  11      995.28     1058.04     12.99 o 
   5   6  11      484.99      500.35     11.28 o 
   6   6  11      384.50      392.90      9.22 o 
   7   6  11       64.63       68.98      6.60 o 
   8   6  11       72.49       67.40      8.19 o 
   9   6  11       78.62       81.64      9.89 o 
  10   6  11      138.60      126.53     17.10 o 
   0   7  11       27.37       18.24      3.44 o 
   1   7  11       98.07       85.21      7.15 o 
   2   7  11      495.87      529.98      8.65 o 
   3   7  11      391.74      381.72      9.48 o 
   4   7  11      976.71     1032.11     15.82 o 
   5   7  11       26.28       22.29      3.30 o 
   6   7  11      126.48      127.22     11.48 o 
   7   7  11       86.58       77.65      6.57 o 
   8   7  11       23.90       26.25      4.30 o 
   9   7  11      235.62      278.88     21.00 o 
   0   8  11        0.21        5.04      2.53 o 
   1   8  11      228.78      231.18     10.34 o 
   2   8  11       18.10       23.56      2.64 o 
   3   8  11      252.08      267.33      8.70 o 
   4   8  11      165.40      194.43      9.09 o 
   5   8  11      258.81      282.96     10.17 o 
   6   8  11       21.04       31.51      3.80 o 
   7   8  11       43.37       40.61      5.22 o 
   8   8  11       74.11       66.85      7.43 o 
   9   8  11       56.23       55.17      7.28 o 
   0   9  11      126.14      106.33     12.71 o 
   1   9  11       14.62       18.62      2.77 o 
   2   9  11      166.83      161.49      7.66 o 
   3   9  11      127.39      132.92      8.82 o 
   4   9  11      249.20      255.93     16.53 o 
   5   9  11       42.52       42.49      4.80 o 
   6   9  11       23.40       28.75      3.90 o 
   7   9  11      127.17      127.45     10.98 o 
   8   9  11      120.37      117.05     14.25 o 
   9   9  11       47.34       37.10      6.88 o 
   0  10  11       45.73       56.68      7.51 o 
   1  10  11      108.26       98.96      8.50 o 
   2  10  11       68.93       67.31      6.45 o 
   3  10  11      165.06      154.67     11.95 o 
   4  10  11      290.07      295.67     10.08 o 
   5  10  11      201.70      217.98     17.55 o 
   6  10  11      127.30      130.13     11.88 o 
   7  10  11      331.57      373.45     10.93 o 
   8  10  11      127.94      121.80     14.42 o 
   0  11  11      219.64      218.61     16.20 o 
   1  11  11       61.52       60.31      5.62 o 
   2  11  11       58.07       53.97      5.41 o 
   3  11  11       85.74      100.47      7.69 o 
   4  11  11       47.12       51.98      5.58 o 
   5  11  11       19.54       15.24      2.54 o 
   6  11  11       32.51       32.83      4.01 o 
   7  11  11      113.96       95.63     11.00 o 
   0  12  11      138.91      165.81     14.72 o 
   1  12  11       82.79       79.55      7.62 o 
   2  12  11       25.36       32.32      3.97 o 
   3  12  11        9.87        7.72      2.26 o 
   4  12  11      119.11      109.87      9.38 o 
   5  12  11      174.01      183.57     15.16 o 
   6  12  11       29.95       26.87      6.07 o 
   0  13  11       69.54       67.94     11.54 o 
   1  13  11      224.95      215.93     14.69 o 
   2  13  11      148.33      153.25      9.60 o 
   3  13  11        0.93        8.45      2.44 o 
   4  13  11      434.33      458.60     11.89 o 
   5  13  11      300.19      327.03     10.86 o 
   0  14  11      174.24      179.38     22.36 o 
   1  14  11      205.53      198.94     16.24 o 
   2  14  11       79.48       79.93      8.11 o 
   3  14  11       58.88       60.78      7.12 o 
   4  14  11      261.08      242.02     17.88 o 
   0  15  11       56.37       46.83      9.64 o 
   0   0  12      345.83      354.05     20.11 o 
   1   0  12     4994.17     5114.71     47.52 o 
   2   0  12      515.03      499.28     12.57 o 
   3   0  12      412.52      400.18     10.24 o 
   4   0  12     1068.07     1091.39     20.52 o 
   5   0  12      259.88      255.38      8.30 o 
   6   0  12      752.13      695.13     20.65 o 
   7   0  12      496.74      502.61     15.06 o 
   8   0  12      341.14      339.32     36.78 o 
   9   0  12        5.08        7.37      3.55 o 
  10   0  12       54.38       40.80      9.27 o 
   0   1  12     1045.47     1006.94     19.20 o 
   1   1  12      812.51      812.04     12.81 o 
   2   1  12      448.67      429.26      8.03 o 
   3   1  12      448.72      451.45      7.71 o 
   4   1  12      707.19      694.29     10.53 o 
   5   1  12     2356.02     2363.27     18.94 o 
   6   1  12      731.13      722.49     12.72 o 
   7   1  12      187.35      192.73      8.43 o 
   8   1  12      476.24      491.17     12.12 o 
   9   1  12      180.72      174.91     16.49 o 
  10   1  12      154.11      161.72     19.51 o 
   0   2  12      741.30      803.30     16.88 o 
   1   2  12      407.81      395.58      8.33 o 
   2   2  12      647.39      643.42      9.17 o 
   3   2  12       55.48       60.79      5.18 o 
   4   2  12      474.19      485.35      8.93 o 
   5   2  12      164.29      164.60     10.09 o 
   6   2  12       63.48       69.90      5.99 o 
   7   2  12      218.57      228.83      6.40 o 
   8   2  12       32.37       43.52      6.13 o 
   9   2  12       75.79       66.74     11.72 o 
  10   2  12       20.42       19.50      4.00 o 
   0   3  12       29.33       32.67      4.52 o 
   1   3  12       51.39       52.38      4.55 o 
   2   3  12      442.07      433.32      8.98 o 
   3   3  12       43.06       42.89      3.85 o 
   4   3  12      672.81      673.25      9.05 o 
   5   3  12       16.10       15.37      2.39 o 
   6   3  12      102.73       99.36      9.47 o 
   7   3  12      181.34      181.37     14.42 o 
   8   3  12      374.40      378.47     10.59 o 
   9   3  12      109.31      103.08     12.29 o 
  10   3  12       65.72       62.13      7.64 o 
   0   4  12       74.76       62.35      7.17 o 
   1   4  12       49.63       52.22      5.46 o 
   2   4  12      123.44      136.93      9.63 o 
   3   4  12      887.83      871.66     12.81 o 
   4   4  12      168.00      165.87     11.74 o 
   5   4  12       49.99       52.38      4.78 o 
   6   4  12      845.71      883.88     10.39 o 
   7   4  12       41.25       42.88      5.07 o 
   8   4  12      106.84      118.84     10.90 o 
   9   4  12       43.51       36.69      5.71 o 
  10   4  12       36.28       29.27      5.61 o 
   0   5  12       39.93       53.57      6.76 o 
   1   5  12      423.68      441.87      8.45 o 
   2   5  12       42.26       40.50      3.81 o 
   3   5  12      697.38      683.26     11.75 o 
   4   5  12      243.65      230.11      8.67 o 
   5   5  12       80.23       80.22      6.62 o 
   6   5  12      199.96      202.38      8.91 o 
   7   5  12      125.87      115.71     11.17 o 
   8   5  12      228.67      237.87     19.39 o 
   9   5  12       94.62       92.59     11.57 o 
  10   5  12       41.56       51.55      8.32 o 
   0   6  12        5.61        7.72      3.39 o 
   1   6  12       10.51       13.28      2.11 o 
   2   6  12      548.23      527.96     11.79 o 
   3   6  12      824.52      819.42     12.23 o 
   4   6  12     1493.72     1463.38     17.64 o 
   5   6  12      272.87      264.52      8.57 o 
   6   6  12       42.65       37.95      5.08 o 
   7   6  12      131.91      128.80     11.61 o 
   8   6  12       11.11       14.18      2.82 o 
   9   6  12      250.35      226.76     21.18 o 
   0   7  12       10.93        5.85      2.67 o 
   1   7  12      426.77      381.03     10.03 o 
   2   7  12      415.45      381.77     10.80 o 
   3   7  12      332.45      364.40      8.02 o 
   4   7  12        1.65        5.47      1.90 o 
   5   7  12      100.77       95.50      8.72 o 
   6   7  12      533.07      550.33     12.99 o 
   7   7  12      197.27      206.42     15.29 o 
   8   7  12       73.81       72.08      8.09 o 
   9   7  12       76.66       75.38     10.46 o 
   0   8  12      133.49      172.10     14.18 o 
   1   8  12        2.47        7.68      1.98 o 
   2   8  12        6.62        4.80      1.75 o 
   3   8  12      126.70      135.89     10.56 o 
   4   8  12      107.77      110.91      8.51 o 
   5   8  12       57.73       55.14      5.17 o 
   6   8  12       78.21       68.44      6.29 o 
   7   8  12        8.98        8.82      2.84 o 
   8   8  12       76.18       79.72      9.83 o 
   9   8  12      180.22      164.11     17.82 o 
   0   9  12      369.96      348.89     11.33 o 
   1   9  12      259.86      226.52     13.05 o 
   2   9  12      141.55      153.61     10.25 o 
   3   9  12       83.54      106.45      9.19 o 
   4   9  12       92.05      102.62      7.97 o 
   5   9  12        1.17        4.30      1.95 o 
   6   9  12        2.27        4.92      1.66 o 
   7   9  12        3.87        7.25      3.38 o 
   8   9  12       16.48       23.90      4.23 o 
   0  10  12        2.34        6.08      2.74 o 
   1  10  12       11.56       10.28      2.27 o 
   2  10  12      108.45      110.44      9.40 o 
   3  10  12      353.15      364.13     13.85 o 
   4  10  12        7.13        9.26      2.62 o 
   5  10  12       50.98       52.41      5.39 o 
   6  10  12       11.06       10.14      2.53 o 
   7  10  12      163.79      166.47     14.78 o 
   0  11  12       65.93       73.75     10.02 o 
   1  11  12       96.84       95.53      8.64 o 
   2  11  12       16.06       22.71      3.46 o 
   3  11  12      297.51      328.29     13.94 o 
   4  11  12      114.21      113.41      9.44 o 
   5  11  12       54.18       57.12      5.94 o 
   6  11  12      127.67      118.11     12.93 o 
   7  11  12       28.73       25.36      4.98 o 
   0  12  12       64.13       61.09     11.69 o 
   1  12  12      153.22      150.22     10.76 o 
   2  12  12       50.07       47.38      6.05 o 
   3  12  12        3.21        6.77      2.52 o 
   4  12  12      145.37      134.72     13.62 o 
   5  12  12      112.42       91.48     11.15 o 
   6  12  12       53.22       47.49      7.51 o 
   0  13  12      318.88      309.42     26.16 o 
   1  13  12       33.45       37.50      4.75 o 
   2  13  12      435.68      448.56     14.08 o 
   3  13  12      158.81      152.40     13.52 o 
   4  13  12      102.04      108.28      8.89 o 
   0  14  12      204.59      198.83     29.39 o 
   1  14  12      196.21      167.51     16.76 o 
   2  14  12      301.93      294.39     20.43 o 
   1   0  13       50.17       72.98     19.08 o 
   2   0  13      163.97      163.76     14.73 o 
   3   0  13       10.10       13.12      2.83 o 
   4   0  13     2394.87     2449.55     28.47 o 
   5   0  13      598.71      609.66     13.28 o 
   6   0  13      131.33      121.31     13.46 o 
   7   0  13      183.56      160.35     12.93 o 
   8   0  13       65.81       72.54     17.74 o 
   9   0  13        8.53        9.94      4.24 o 
  10   0  13      159.55      140.08     26.50 o 
   0   1  13     1736.33     1709.61     25.67 o 
   1   1  13      702.39      699.43     11.40 o 
   2   1  13      987.96      955.57     16.41 o 
   3   1  13      776.46      769.39     10.78 o 
   4   1  13      393.69      399.00     10.00 o 
   5   1  13      198.28      194.31      7.60 o 
   6   1  13       68.79       71.94      6.94 o 
   7   1  13      163.44      153.11     12.43 o 
   8   1  13      194.39      206.04     18.00 o 
   9   1  13        9.63       14.15      3.75 o 
  10   1  13       22.53       15.75      4.41 o 
   0   2  13      379.35      382.36     13.27 o 
   1   2  13      938.63      902.24     12.75 o 
   2   2  13      218.58      213.02     11.53 o 
   3   2  13      491.62      485.50     10.11 o 
   4   2  13      134.91      129.84      9.31 o 
   5   2  13      818.71      821.06      9.37 o 
   6   2  13      273.84      268.96      8.15 o 
   7   2  13       13.34       16.83      2.98 o 
   8   2  13      262.49      298.88     19.19 o 
   9   2  13      273.74      268.88     26.07 o 
  10   2  13       45.68       42.42      7.80 o 
   0   3  13      727.82      706.39     17.98 o 
   1   3  13      593.77      599.24     11.63 o 
   2   3  13       93.08       92.95      7.24 o 
   3   3  13     1151.44     1148.79     12.17 o 
   4   3  13        6.03       12.93      3.11 o 
   5   3  13      411.24      438.54     10.27 o 
   6   3  13      233.84      249.31     15.05 o 
   7   3  13      569.00      592.76     12.15 o 
   8   3  13       72.22       87.33     11.58 o 
   9   3  13      215.67      213.63     23.56 o 
  10   3  13        5.61        4.92      2.19 o 
   0   4  13       73.05       80.78      8.43 o 
   1   4  13      595.99      581.26      8.19 o 
   2   4  13      418.57      421.16      7.58 o 
   3   4  13      306.08      300.69      7.64 o 
   4   4  13       71.92       70.14      6.29 o 
   5   4  13      113.65       96.90      7.72 o 
   6   4  13      104.75       98.89      9.62 o 
   7   4  13       55.63       51.39      6.66 o 
   8   4  13       67.52       69.90      9.19 o 
   9   4  13      527.85      581.65     14.57 o 
   0   5  13      182.54      197.08     14.63 o 
   1   5  13      847.19      759.15     10.17 o 
   2   5  13      352.44      318.54      9.76 o 
   3   5  13     1042.48      966.83     12.42 o 
   4   5  13      267.83      271.18      9.02 o 
   5   5  13      247.24      271.07     10.38 o 
   6   5  13      433.38      429.48      8.16 o 
   7   5  13      121.60      126.37     11.95 o 
   8   5  13       27.80       33.62      5.14 o 
   9   5  13        9.96       14.63      3.59 o 
   0   6  13      264.21      240.15     19.37 o 
   1   6  13      213.30      174.89     11.15 o 
   2   6  13       70.18       66.68      5.82 o 
   3   6  13        5.65       10.40      1.98 o 
   4   6  13      146.58      147.54      8.00 o 
   5   6  13      277.06      278.61     11.95 o 
   6   6  13        7.79        8.82      1.89 o 
   7   6  13      137.75      142.70     13.52 o 
   8   6  13      297.41      323.56     14.92 o 
   9   6  13        1.31        5.70      2.83 o 
   0   7  13       30.40       44.60      6.05 o 
   1   7  13      102.58      110.15      8.35 o 
   2   7  13      136.22      141.29     10.84 o 
   3   7  13      370.15      371.43      9.70 o 
   4   7  13      142.42      154.09     10.40 o 
   5   7  13       54.60       60.85      6.00 o 
   6   7  13      128.54      131.17     10.98 o 
   7   7  13      140.38      140.17     12.51 o 
   8   7  13      303.25      313.25     16.30 o 
   0   8  13        0.51        9.28      3.46 o 
   1   8  13      107.07       93.69      7.18 o 
   2   8  13       61.17       36.45      4.10 o 
   3   8  13       64.51       65.42      6.12 o 
   4   8  13       43.75       51.70      5.91 o 
   5   8  13      203.63      230.95     10.03 o 
   6   8  13       54.77       54.91      6.37 o 
   7   8  13      165.13      156.62     16.15 o 
   8   8  13       72.41       77.36     10.65 o 
   0   9  13       89.50       99.28     12.75 o 
   1   9  13       39.00       33.06      3.61 o 
   2   9  13       22.41       18.80      2.90 o 
   3   9  13      153.08      137.94     10.85 o 
   4   9  13       99.97      109.41      9.08 o 
   5   9  13      110.32      104.74     10.85 o 
   6   9  13       62.39       59.77      7.67 o 
   7   9  13      113.60      116.12     10.19 o 
   0  10  13      152.92      156.00     16.58 o 
   1  10  13       35.33       35.91      3.66 o 
   2  10  13       33.94       43.85      4.77 o 
   3  10  13        0.97        3.75      1.82 o 
   4  10  13      167.15      208.27     12.46 o 
   5  10  13       94.74       93.11      8.37 o 
   6  10  13      226.80      225.27     15.66 o 
   7  10  13       15.20       15.93      3.32 o 
   0  11  13       84.94       81.30     12.19 o 
   1  11  13      106.33       98.88      8.51 o 
   2  11  13       83.71       81.38      8.19 o 
   3  11  13       73.88       67.95      8.08 o 
   4  11  13       14.30       14.55      3.06 o 
   5  11  13      209.46      197.60     14.97 o 
   6  11  13       89.78       82.68     10.49 o 
   0  12  13      430.76      448.05     15.44 o 
   1  12  13      195.38      177.21     14.09 o 
   2  12  13      446.16      468.56     14.28 o 
   3  12  13       54.99       52.66      5.86 o 
   4  12  13      140.20      128.31     12.97 o 
   5  12  13        9.64       11.78      2.76 o 
   0  13  13      698.82      713.60     19.81 o 
   1  13  13       32.22       35.06      4.54 o 
   2  13  13        4.69        7.27      2.59 o 
   3  13  13      133.07      111.47     12.77 o 
   0   0  14     1340.43     1355.91     25.77 o 
   1   0  14       15.87       15.06      3.38 o 
   2   0  14     1161.13     1177.76     19.07 o 
   3   0  14       56.04       56.70      7.95 o 
   4   0  14      101.42       94.05      9.57 o 
   5   0  14      524.46      537.08     10.09 o 
   6   0  14       16.85       13.57      2.62 o 
   7   0  14      457.49      461.59     21.58 o 
   8   0  14       18.59       18.60      7.57 o 
   9   0  14        1.55        4.14      3.66 o 
   0   1  14      166.88      162.79     13.86 o 
   1   1  14     1158.21     1183.38     12.78 o 
   2   1  14      319.41      324.46      9.60 o 
   3   1  14      116.27      127.64      7.94 o 
   4   1  14      212.69      228.37      7.30 o 
   5   1  14      348.00      351.15      6.81 o 
   6   1  14      122.21      114.01      9.12 o 
   7   1  14      217.06      214.58     19.33 o 
   8   1  14       51.17       50.48      7.66 o 
   9   1  14      167.82      168.07     20.12 o 
   0   2  14      906.26      849.28     14.06 o 
   1   2  14      126.22      126.56      8.86 o 
   2   2  14      493.71      482.82      9.41 o 
   3   2  14      848.49      848.83     12.25 o 
   4   2  14      199.01      189.73     10.75 o 
   5   2  14        4.22        8.38      2.53 o 
   6   2  14      314.26      304.92      8.65 o 
   7   2  14      102.52      101.65      9.77 o 
   8   2  14       35.44       46.13      6.30 o 
   9   2  14       41.31       28.92      6.53 o 
   0   3  14      128.42      135.98     10.60 o 
   1   3  14      252.57      271.44      8.37 o 
   2   3  14      339.79      307.48      8.82 o 
   3   3  14      166.22      188.92     11.97 o 
   4   3  14      142.70      141.76      8.95 o 
   5   3  14      211.30      208.50     10.72 o 
   6   3  14      165.80      169.47      8.19 o 
   7   3  14      797.18      841.48     11.93 o 
   8   3  14       60.89       75.06      8.87 o 
   9   3  14      189.89      166.82     17.89 o 
   0   4  14     1096.59     1081.86     20.80 o 
   1   4  14      521.92      492.23      9.56 o 
   2   4  14      140.31      134.21     10.01 o 
   3   4  14      146.12      139.08     10.34 o 
   4   4  14       35.70       55.34      5.13 o 
   5   4  14      480.93      487.91     13.32 o 
   6   4  14      191.52      200.75     13.57 o 
   7   4  14       31.61       32.53      5.03 o 
   8   4  14        5.99        5.52      2.42 o 
   9   4  14       36.69       34.26      5.63 o 
   0   5  14       31.69       24.63      4.02 o 
   1   5  14       17.31       17.61      2.54 o 
   2   5  14      349.83      327.70      9.19 o 
   3   5  14       69.99       78.21      6.79 o 
   4   5  14       15.28       16.19      2.27 o 
   5   5  14       51.90       58.10      6.54 o 
   6   5  14      162.36      180.00      8.91 o 
   7   5  14      108.71      106.84     12.10 o 
   8   5  14       51.95       49.82      7.08 o 
   9   5  14      169.64      156.80     21.08 o 
   0   6  14      924.43      876.18     15.40 o 
   1   6  14      258.72      248.99     14.11 o 
   2   6  14       81.36       92.36      8.67 o 
   3   6  14       25.63       23.64      3.11 o 
   4   6  14       59.03       59.77      6.32 o 
   5   6  14       31.99       31.00      3.54 o 
   6   6  14       32.54       27.33      3.38 o 
   7   6  14      135.00      132.63     12.20 o 
   8   6  14       23.15       24.78      4.02 o 
   0   7  14       88.03      100.55     13.52 o 
   1   7  14      176.52      158.49     10.58 o 
   2   7  14      203.31      188.77      9.31 o 
   3   7  14      124.28      139.93     10.08 o 
   4   7  14      390.91      410.90     10.30 o 
   5   7  14       73.26       77.03      7.52 o 
   6   7  14      133.12      122.85     10.91 o 
   7   7  14       46.33       38.64      5.86 o 
   8   7  14      136.95      123.34     15.74 o 
   0   8  14       41.56       35.19      5.74 o 
   1   8  14       14.17       11.23      2.14 o 
   2   8  14       83.23       85.75      7.38 o 
   3   8  14       40.75       39.97      4.20 o 
   4   8  14      135.92      131.27     12.40 o 
   5   8  14      157.55      148.52     13.71 o 
   6   8  14      465.38      500.26     14.57 o 
   7   8  14      123.64      115.38     15.22 o 
   0   9  14       47.71       53.39      7.99 o 
   1   9  14       43.74       48.33      5.41 o 
   2   9  14       30.85       32.36      4.02 o 
   3   9  14       35.16       29.60      3.82 o 
   4   9  14      254.90      254.18     17.22 o 
   5   9  14       33.53       30.98      4.23 o 
   6   9  14       17.41       14.41      3.01 o 
   7   9  14       15.10       17.34      3.93 o 
   0  10  14      103.57       80.67     11.58 o 
   1  10  14      170.36      167.24     12.62 o 
   2  10  14       27.85       33.77      4.82 o 
   3  10  14       93.27       93.84     10.63 o 
   4  10  14       41.91       42.51      5.16 o 
   5  10  14      315.38      330.77     14.35 o 
   6  10  14       88.28       85.79      9.38 o 
   0  11  14        2.80        4.10      2.32 o 
   1  11  14      176.15      176.55     14.45 o 
   2  11  14        6.15        3.81      2.37 o 
   3  11  14      117.65      116.72     12.88 o 
   4  11  14        8.76       13.80      3.25 o 
   5  11  14       54.28       46.14      6.33 o 
   0  12  14       21.41       18.10      3.67 o 
   1  12  14      256.20      260.16     12.11 o 
   2  12  14        8.75       13.03      2.98 o 
   3  12  14      194.97      166.60     17.95 o 
   0  13  14       39.41       30.84      8.20 o 
   1   0  15       17.96       21.45      3.88 o 
   2   0  15      247.03      269.21     12.82 o 
   3   0  15       22.15       32.28      4.91 o 
   4   0  15       27.53       28.03      4.38 o 
   5   0  15      469.73      474.34     11.10 o 
   6   0  15        3.20        4.19      1.96 o 
   7   0  15      195.46      207.31     21.79 o 
   8   0  15       80.99       73.79     13.02 o 
   9   0  15        7.34        5.95      4.16 o 
   0   1  15       41.58       39.28      5.30 o 
   1   1  15      128.51      122.86      8.69 o 
   2   1  15      998.30      999.43     10.88 o 
   3   1  15      267.70      283.19      8.37 o 
   4   1  15       73.98       71.91      6.09 o 
   5   1  15      108.77      101.41      8.91 o 
   6   1  15      119.81      126.06      9.57 o 
   7   1  15      154.34      170.64     18.72 o 
   8   1  15       77.16       72.68     10.19 o 
   9   1  15       30.35       24.74      5.07 o 
   0   2  15        0.00        4.86      2.15 o 
   1   2  15       26.65       31.02      3.31 o 
   2   2  15      393.80      414.93      7.83 o 
   3   2  15      160.59      159.74     11.31 o 
   4   2  15      108.76      106.76      8.95 o 
   5   2  15      136.18      138.57      7.41 o 
   6   2  15       65.03       75.06      6.59 o 
   7   2  15      181.44      173.70     15.26 o 
   8   2  15       53.96       53.78      8.02 o 
   9   2  15       56.64       42.91      8.19 o 
   0   3  15     1234.76     1219.78     18.41 o 
   1   3  15       14.19       18.50      2.36 o 
   2   3  15      471.73      474.85      9.04 o 
   3   3  15      337.17      349.85      8.25 o 
   4   3  15       64.47       69.79      6.40 o 
   5   3  15      329.60      351.86     10.04 o 
   6   3  15      114.11      112.80      9.68 o 
   7   3  15        0.11        3.64      2.09 o 
   8   3  15       49.44       54.24      7.61 o 
   0   4  15      270.50      274.62     20.14 o 
   1   4  15       58.83       56.08      4.44 o 
   2   4  15      164.33      167.80     11.87 o 
   3   4  15      223.77      217.52     14.14 o 
   4   4  15      174.45      164.64      7.37 o 
   5   4  15       28.19       26.81      3.66 o 
   6   4  15       35.23       37.75      5.03 o 
   7   4  15      260.96      260.49     12.30 o 
   8   4  15      198.36      186.14     19.68 o 
   0   5  15        9.54       12.02      3.00 o 
   1   5  15     1480.31     1446.43     13.16 o 
   2   5  15      115.32      122.16      9.74 o 
   3   5  15       55.84       60.01      5.56 o 
   4   5  15      104.29       96.53      7.89 o 
   5   5  15      244.79      233.25     10.44 o 
   6   5  15       50.25       57.91      6.49 o 
   7   5  15       20.85       21.62      3.47 o 
   8   5  15       75.74       70.94     10.71 o 
   0   6  15        0.02        4.92      2.64 o 
   1   6  15      637.00      668.35     10.05 o 
   2   6  15       52.55       59.01      5.14 o 
   3   6  15       51.16       42.95      4.47 o 
   4   6  15       41.16       38.78      4.66 o 
   5   6  15       67.20       70.28      6.31 o 
   6   6  15        5.59        8.10      2.56 o 
   7   6  15       38.11       47.61      7.83 o 
   0   7  15       29.96       28.05      5.73 o 
   1   7  15      102.37       97.15      8.65 o 
   2   7  15       26.47       28.44      3.19 o 
   3   7  15       85.40       84.83      7.62 o 
   4   7  15       60.56       61.57      6.41 o 
   5   7  15       64.45       66.78      8.24 o 
   6   7  15       66.56       65.92      7.97 o 
   7   7  15       25.58       24.11      3.50 o 
   0   8  15       23.63       25.16      4.15 o 
   1   8  15       36.72       36.59      4.48 o 
   2   8  15      107.16      110.75     11.77 o 
   3   8  15      375.32      411.91     11.05 o 
   4   8  15      156.48      164.30     13.16 o 
   5   8  15      185.45      202.64     10.48 o 
   6   8  15       47.15       42.36      6.46 o 
   0   9  15       16.34       18.32      3.82 o 
   1   9  15       12.79       12.23      2.12 o 
   2   9  15       18.66       15.71      2.64 o 
   3   9  15       27.66       30.63      4.33 o 
   4   9  15      112.83      108.86     10.68 o 
   5   9  15       29.06       28.93      3.95 o 
   6   9  15       25.76       29.02      4.62 o 
   0  10  15        0.00        3.74      2.28 o 
   1  10  15      290.29      274.90     19.85 o 
   2  10  15        9.00        9.27      2.68 o 
   3  10  15       58.82       54.73      7.51 o 
   4  10  15       19.38       18.05      2.97 o 
   5  10  15       12.10       14.41      3.19 o 
   0  11  15      210.47      204.36     18.96 o 
   1  11  15       10.08        9.97      2.74 o 
   2  11  15       52.69       50.76      5.31 o 
   3  11  15      149.20      120.57     14.41 o 
   0  12  15       77.41       70.81     12.35 o 
   1  12  15      169.58      142.75     15.81 o 
   0   0  16       18.13       23.19      6.37 o 
   1   0  16      212.68      219.76     20.01 o 
   2   0  16        2.91        4.11      2.46 o 
   3   0  16       25.57       22.51      3.89 o 
   4   0  16       16.42       13.66      3.34 o 
   5   0  16        2.14        5.45      1.90 o 
   6   0  16       22.35       22.47      5.37 o 
   7   0  16       59.22       65.02     11.22 o 
   8   0  16      264.63      253.26     31.49 o 
   0   1  16      521.09      491.66     12.82 o 
   1   1  16       98.34      100.52      8.08 o 
   2   1  16      283.35      314.22     12.45 o 
   3   1  16       95.79       97.32      8.04 o 
   4   1  16       10.63       13.82      2.27 o 
   5   1  16       46.17       44.56      4.30 o 
   6   1  16       25.32       29.17      3.75 o 
   7   1  16        0.05        6.13      3.06 o 
   8   1  16       52.92       42.07      8.15 o 
   0   2  16       71.44       66.17      9.73 o 
   1   2  16       70.13       71.02      6.48 o 
   2   2  16      293.58      290.98      8.62 o 
   3   2  16      533.57      561.18     10.78 o 
   4   2  16       54.30       55.93      6.24 o 
   5   2  16      107.81      100.95     10.03 o 
   6   2  16       20.51       27.02      3.94 o 
   7   2  16       70.85       67.63     11.51 o 
   8   2  16      207.51      190.93     23.21 o 
   0   3  16       12.58       14.20      3.01 o 
   1   3  16       34.52       33.30      3.57 o 
   2   3  16      397.31      389.54      9.11 o 
   3   3  16      345.94      338.77      8.76 o 
   4   3  16      398.86      413.62      9.21 o 
   5   3  16      155.46      160.85      8.64 o 
   6   3  16      204.68      222.70     14.55 o 
   7   3  16       68.92       77.51      9.48 o 
   8   3  16       39.00       31.41      5.01 o 
   0   4  16      136.06      119.67     13.23 o 
   1   4  16       23.78       27.51      3.25 o 
   2   4  16       19.47       22.21      3.04 o 
   3   4  16      106.32      105.21      9.91 o 
   4   4  16       15.43       11.43      2.29 o 
   5   4  16       62.05       64.65      6.83 o 
   6   4  16       54.80       55.84      7.48 o 
   7   4  16      403.42      418.35     27.47 o 
   0   5  16        3.09        7.78      2.66 o 
   1   5  16      198.07      191.56     12.03 o 
   2   5  16      375.48      390.88     13.48 o 
   3   5  16        5.36        8.49      2.19 o 
   4   5  16        6.98        7.39      1.83 o 
   5   5  16       29.71       22.69      3.57 o 
   6   5  16      274.96      288.06     18.01 o 
   7   5  16       78.77       70.41      9.39 o 
   0   6  16      129.69      117.51     16.12 o 
   1   6  16       52.12       58.21      5.37 o 
   2   6  16       15.64       17.73      2.29 o 
   3   6  16       81.65       83.27      8.73 o 
   4   6  16       21.23       23.83      4.30 o 
   5   6  16       11.09       10.65      2.52 o 
   6   6  16       10.84       14.41      3.83 o 
   7   6  16        7.14        7.68      3.45 o 
   0   7  16        0.82        6.95      4.60 o 
   1   7  16       65.53       60.17      7.01 o 
   2   7  16        5.44        6.66      2.15 o 
   3   7  16       34.60       30.54      4.61 o 
   4   7  16       29.35       27.31      4.09 o 
   5   7  16       44.32       40.19      5.63 o 
   6   7  16      445.56      476.47     16.83 o 
   0   8  16        3.60        8.32      3.37 o 
   1   8  16       13.56       12.26      2.38 o 
   2   8  16      141.67      138.88     13.41 o 
   3   8  16       79.91       63.36      6.47 o 
   4   8  16       60.48       60.80      8.52 o 
   5   8  16        8.07       12.58      3.08 o 
   0   9  16       91.29       88.23     14.09 o 
   1   9  16       28.05       25.42      3.87 o 
   2   9  16      226.80      212.35     17.31 o 
   3   9  16       18.42       21.91      3.38 o 
   4   9  16       41.11       37.68      5.99 o 
   0  10  16      111.65       93.02     15.38 o 
   1  10  16      112.63       96.08     11.85 o 
   2  10  16       37.52       34.80      4.65 o 
   3  10  16       90.18       78.59      9.75 o 
   0  11  16       18.25       21.71      4.78 o 
   1  11  16       22.02       22.88      3.55 o 
   1   0  17      478.61      504.44     17.91 o 
   2   0  17      159.81      164.14     16.31 o 
   3   0  17      287.44      327.87     16.93 o 
   4   0  17       99.97       82.77     11.93 o 
   5   0  17      153.47      135.12     18.14 o 
   6   0  17       22.61       20.26      5.43 o 
   7   0  17        0.08        3.96      4.24 o 
   0   1  17      502.21      499.17     12.32 o 
   1   1  17       34.89       32.92      4.14 o 
   2   1  17       81.60       87.55      7.67 o 
   3   1  17       31.68       36.32      4.24 o 
   4   1  17       82.44       78.33      6.91 o 
   5   1  17       14.23       18.39      3.17 o 
   6   1  17      120.74      116.57     15.58 o 
   7   1  17      160.03      153.94     14.68 o 
   0   2  17      313.94      316.90     12.41 o 
   1   2  17      157.98      169.47     12.67 o 
   2   2  17       62.93       57.21      5.74 o 
   3   2  17       56.12       59.60      5.77 o 
   4   2  17      146.61      135.31     11.48 o 
   5   2  17       29.47       25.76      3.60 o 
   6   2  17       68.04       71.26      8.32 o 
   7   2  17      193.87      178.68     22.69 o 
   0   3  17      131.52      153.01     15.43 o 
   1   3  17       55.56       47.97      5.91 o 
   2   3  17        2.50        5.25      1.74 o 
   3   3  17       75.92       70.67      6.86 o 
   4   3  17      225.46      208.35     16.72 o 
   5   3  17      189.60      194.81     10.50 o 
   6   3  17      218.02      231.21     14.96 o 
   7   3  17      132.17      133.82     16.06 o 
   0   4  17      185.16      164.25     22.89 o 
   1   4  17        4.52        6.26      2.30 o 
   2   4  17      185.78      176.26     12.04 o 
   3   4  17      210.93      219.53     13.32 o 
   4   4  17      194.80      198.34     14.67 o 
   5   4  17      353.56      408.61     13.33 o 
   6   4  17        6.10        8.79      2.30 o 
   0   5  17      629.99      658.11     16.48 o 
   1   5  17       49.07       38.05      3.84 o 
   2   5  17       22.94       26.02      3.30 o 
   3   5  17      140.86      124.07     11.75 o 
   4   5  17      121.45      110.83     10.24 o 
   5   5  17       31.70       35.41      5.32 o 
   6   5  17       68.77       60.55      8.92 o 
   0   6  17       15.64       17.59      3.71 o 
   1   6  17      397.44      403.55     17.18 o 
   2   6  17      111.42      106.81     10.72 o 
   3   6  17       84.23       82.21      8.23 o 
   4   6  17       12.37       11.71      2.60 o 
   5   6  17      127.87      112.04     13.74 o 
   6   6  17       59.52       47.87     10.08 o 
   0   7  17       70.20       57.26      9.41 o 
   1   7  17       40.19       38.22      5.16 o 
   2   7  17      197.73      209.42     15.31 o 
   3   7  17       30.51       28.84      4.78 o 
   4   7  17       16.87       20.63      3.11 o 
   5   7  17       82.55       74.31      9.08 o 
   0   8  17        1.23        4.71      2.56 o 
   1   8  17      166.69      159.37     14.35 o 
   2   8  17       79.12       74.55      8.62 o 
   3   8  17       10.70       10.94      2.56 o 
   4   8  17      500.09      542.39     15.92 o 
   0   9  17        1.13        4.74      2.23 o 
   1   9  17      305.99      287.83     22.99 o 
   2   9  17      541.03      547.20     15.58 o 
   3   9  17      151.16      134.03     14.31 o 
   0   0  18      295.14      322.45     17.79 o 
   1   0  18       38.54       45.58      7.08 o 
   2   0  18       75.78       77.04      8.69 o 
   3   0  18       23.78       21.79      4.67 o 
   4   0  18       54.65       52.71      9.00 o 
   5   0  18       45.33       43.17      7.52 o 
   6   0  18       38.80       29.20     12.69 o 
   0   1  18        9.00       12.42      3.52 o 
   1   1  18      137.26      124.62     11.12 o 
   2   1  18       87.66       83.56      8.04 o 
   3   1  18        6.96        7.41      1.90 o 
   4   1  18      131.41      131.76     11.27 o 
   5   1  18       29.62       25.43      4.17 o 
   6   1  18      129.58      132.31     13.47 o 
   0   2  18       50.16       55.85      7.30 o 
   1   2  18      487.56      523.39      9.94 o 
   2   2  18       99.70      104.20      9.18 o 
   3   2  18       31.56       24.88      3.71 o 
   4   2  18       53.09       54.57      6.02 o 
   5   2  18        2.10        4.80      1.92 o 
   6   2  18        3.87        6.11      2.48 o 
   0   3  18       26.65       22.24      4.16 o 
   1   3  18       45.64       43.61      4.22 o 
   2   3  18      554.77      613.14     14.05 o 
   3   3  18      164.06      164.90     13.22 o 
   4   3  18      512.81      537.06     12.30 o 
   5   3  18       10.95        9.17      2.23 o 
   6   3  18       77.15       75.87     10.46 o 
   0   4  18        1.62        5.00      2.16 o 
   1   4  18      573.47      632.11     13.36 o 
   2   4  18      605.43      639.73     10.93 o 
   3   4  18       37.63       38.86      4.71 o 
   4   4  18       11.58       12.92      2.78 o 
   5   4  18       72.48       64.26      8.38 o 
   0   5  18      505.48      463.78     37.14 o 
   1   5  18       21.72       24.35      3.64 o 
   2   5  18       88.53       78.15      8.31 o 
   3   5  18      268.37      265.27     12.57 o 
   4   5  18      133.13      126.40     10.78 o 
   5   5  18      228.09      221.17     18.60 o 
   0   6  18       14.31       15.83      3.52 o 
   1   6  18       64.61       56.65      6.17 o 
   2   6  18       97.27       82.89      9.07 o 
   3   6  18      172.71      153.93     14.06 o 
   4   6  18      258.90      274.53     11.61 o 
   0   7  18        0.32        4.32      2.57 o 
   1   7  18       37.99       33.54      5.55 o 
   2   7  18       43.79       37.29      5.32 o 
   3   7  18       33.75       30.24      4.30 o 
   0   8  18        6.50        4.69      4.95 o 
   1   8  18       53.23       46.52      5.93 o 
   2   8  18       80.90       63.35      8.25 o 
   1   0  19        5.36       12.74      3.79 o 
   2   0  19      201.11      210.98     21.40 o 
   3   0  19      165.10      136.52     16.70 o 
   4   0  19        6.47        5.13      2.34 o 
   5   0  19      284.58      301.86     16.01 o 
   0   1  19      281.52      263.68     24.98 o 
   1   1  19      100.29       87.64      9.14 o 
   2   1  19       28.79       25.88      3.68 o 
   3   1  19       39.98       34.55      4.17 o 
   4   1  19       12.21        9.52      2.68 o 
   5   1  19       64.31       54.39      7.81 o 
   0   2  19      191.01      192.01     18.90 o 
   1   2  19      188.80      180.24     13.54 o 
   2   2  19        7.08        7.18      2.10 o 
   3   2  19      281.03      300.64     13.11 o 
   4   2  19        5.50        7.20      2.36 o 
   0   3  19       33.17       36.01      5.73 o 
   1   3  19      134.74      139.89     12.64 o 
   2   3  19       22.47       17.61      3.11 o 
   3   3  19      309.30      327.99     12.25 o 
   4   3  19      113.91       92.54      9.93 o 
   0   4  19      152.76      146.11     16.01 o 
   1   4  19      335.70      348.29     10.79 o 
   2   4  19       72.03       76.06      6.72 o 
   3   4  19      157.80      138.12     12.87 o 
   4   4  19      474.78      489.38     10.44 o 
   0   5  19      416.18      422.06     16.32 o 
   1   5  19      391.99      413.45     12.73 o 
   2   5  19       73.26       68.52      7.94 o 
   3   5  19       14.42       14.14      2.99 o 
   0   6  19        2.40        7.04      2.83 o 
   1   6  19       93.48       83.32      9.29 o 
   2   6  19      162.58      141.01     15.16 o 
   0   0  20       48.28       49.01     15.23 o 
   1   0  20       36.45       36.75      5.86 o 
   2   0  20       27.55       31.82      5.71 o 
   3   0  20       79.07       63.01     11.95 o 
   0   1  20        4.37        6.49      2.68 o 
   1   1  20      315.76      339.81     10.75 o 
   2   1  20       69.31       60.44      7.01 o 
   0   2  20        7.81        8.28      4.17 o 
   1   2  20        5.35        6.03      1.96 o 
   2   2  20       26.94       25.01      3.34 o 
   0   3  20       50.23       47.09      8.53 o 
   1   3  20       53.77       48.68      5.79 o 
   2   3  20        3.96        6.73      2.16 o 
   0   4  20       29.67       23.57      5.33 o 
                                                 
